# Supplementary material for: A standardized genome architecture for bacterial synthetic biology (SEGA)
Source: Nat Commun. 2021 Oct 7;12:5876. doi: 10.1038/s41467-021-26155-5 (PMC8497626; doi:10.1038/s41467-021-26155-5)
Supplement: Supplementary file 4 — Supplementary Data 1 [file 41467_2021_26155_MOESM4_ESM.xlsx]

## Sheet: Sheet1
SEGA strain table
SEGA number	strain	locus	upstream gadget	C1	C2	middle gadget	preliminary cargo	downstream gadget
SEGA001	E. coli K12	glmS-pstS	none	J23100	none	none	none	3'tetA
SEGA002	E. coli K12	glmS-pstS	none	Trc	none	none	none	3'tetA
SEGA003	E. coli K12	glmS-pstS	none	RhaBAD	none	none	none	3'tetA
SEGA004	E. coli K12 (DE3)	glmS-pstS	none	T7	none	none	none	3'tetA
SEGA005	E. coli K12	glmS-pstS	none	J23100	low	BCD	gfp	tetA
SEGA006	E. coli K12	glmS-pstS	none	J23100	medium	BCD	gfp	tetA
SEGA007	E. coli K12	glmS-pstS	none	J23100	high	BCD	gfp	tetA
SEGA008	E. coli K12	glmS-pstS	none	J23100	low	Ubiquitin	gfp	tetA
SEGA009	E. coli K12	glmS-pstS	none	J23100	medium	Ubiquitin	gfp	tetA
SEGA010	E. coli K12	glmS-pstS	none	J23100	high	Ubiquitin	gfp	tetA
SEGA011	E. coli K12	glmS-pstS	none	J23100	low	TEV	gfp	tetA
SEGA012	E. coli K12	glmS-pstS	none	J23100	medium	TEV	gfp	tetA
SEGA013	E. coli K12	glmS-pstS	none	J23100	high	TEV	gfp	tetA
SEGA014	E. coli K12	glmS-pstS	none	J23100	low	PROTi	gfp	tetA
SEGA015	E. coli K12	glmS-pstS	none	J23100	medium	PROTi	gfp	tetA
SEGA016	E. coli K12	glmS-pstS	none	J23100	high	PROTi	gfp	tetA
SEGA017	E. coli K12	glmS-pstS	none	J23100	low	PelB	sfgfp	tetA
SEGA018	E. coli K12	glmS-pstS	none	J23100	medium	PelB	sfgfp	tetA
SEGA019	E. coli K12	glmS-pstS	none	J23100	high	PelB	sfgfp	tetA
SEGA020	E. coli K12	glmS-pstS	none	Trc	low	BCD	gfp	tetA
SEGA021	E. coli K12	glmS-pstS	none	Trc	medium	BCD	gfp	tetA
SEGA022	E. coli K12	glmS-pstS	none	Trc	high	BCD	gfp	tetA
SEGA023	E. coli K12	glmS-pstS	none	Trc	low	Ubiquitin	gfp	tetA
SEGA024	E. coli K12	glmS-pstS	none	Trc	medium	Ubiquitin	gfp	tetA
SEGA025	E. coli K12	glmS-pstS	none	Trc	high	Ubiquitin	gfp	tetA
SEGA026	E. coli K12	glmS-pstS	none	Trc	low	TEV	gfp	tetA
SEGA027	E. coli K12	glmS-pstS	none	Trc	medium	TEV	gfp	tetA
SEGA028	E. coli K12	glmS-pstS	none	Trc	high	TEV	gfp	tetA
SEGA029	E. coli K12	glmS-pstS	none	Trc	low	PROTi	gfp	tetA
SEGA030	E. coli K12	glmS-pstS	none	Trc	medium	PROTi	gfp	tetA
SEGA031	E. coli K12	glmS-pstS	none	Trc	high	PROTi	gfp	tetA
SEGA032	E. coli K12	glmS-pstS	none	Trc	low	PelB	sfgfp	tetA
SEGA033	E. coli K12	glmS-pstS	none	Trc	medium	PelB	sfgfp	tetA
SEGA034	E. coli K12	glmS-pstS	none	Trc	high	PelB	sfgfp	tetA
SEGA035	E. coli K12	glmS-pstS	none	Trc	low	YebF	sfgfp	tetA
SEGA036	E. coli K12	glmS-pstS	none	Trc	medium	YebF	sfgfp	tetA
SEGA037	E. coli K12	glmS-pstS	none	Trc	high	YebF	sfgfp	tetA
SEGA038	E. coli K12	glmS-pstS	none	RhaBAD	low	BCD	gfp	tetA
SEGA039	E. coli K12	glmS-pstS	none	RhaBAD	medium	BCD	gfp	tetA
SEGA040	E. coli K12	glmS-pstS	none	RhaBAD	high	BCD	gfp	tetA
SEGA041	E. coli K12	glmS-pstS	none	RhaBAD	low	Ubiquitin	gfp	tetA
SEGA042	E. coli K12	glmS-pstS	none	RhaBAD	medium	Ubiquitin	gfp	tetA
SEGA043	E. coli K12	glmS-pstS	none	RhaBAD	high	Ubiquitin	gfp	tetA
SEGA044	E. coli K12	glmS-pstS	none	RhaBAD	low	TEV	gfp	tetA
SEGA045	E. coli K12	glmS-pstS	none	RhaBAD	medium	TEV	gfp	tetA
SEGA046	E. coli K12	glmS-pstS	none	RhaBAD	high	TEV	gfp	tetA
SEGA047	E. coli K12	glmS-pstS	none	RhaBAD	low	PROTi	gfp	tetA
SEGA048	E. coli K12	glmS-pstS	none	RhaBAD	medium	PROTi	gfp	tetA
SEGA049	E. coli K12	glmS-pstS	none	RhaBAD	high	PROTi	gfp	tetA
SEGA050	E. coli K12	glmS-pstS	none	RhaBAD	low	PelB	sfgfp	tetA
SEGA051	E. coli K12	glmS-pstS	none	RhaBAD	medium	PelB	sfgfp	tetA
SEGA052	E. coli K12	glmS-pstS	none	RhaBAD	high	PelB	sfgfp	tetA
SEGA053	E. coli K12	glmS-pstS	none	RhaBAD	low	YebF	sfgfp	tetA
SEGA054	E. coli K12	glmS-pstS	none	RhaBAD	medium	YebF	sfgfp	tetA
SEGA055	E. coli K12	glmS-pstS	none	RhaBAD	high	YebF	sfgfp	tetA
SEGA056	E. coli K12 (DE3)	glmS-pstS	none	T7	low	BCD	gfp	tetA
SEGA057	E. coli K12 (DE3)	glmS-pstS	none	T7	medium	BCD	gfp	tetA
SEGA058	E. coli K12 (DE3)	glmS-pstS	none	T7	high	BCD	gfp	tetA
SEGA059	E. coli K12 (DE3)	glmS-pstS	none	T7	low	Ubiquitin	gfp	tetA
SEGA060	E. coli K12 (DE3)	glmS-pstS	none	T7	medium	Ubiquitin	gfp	tetA
SEGA061	E. coli K12 (DE3)	glmS-pstS	none	T7	high	Ubiquitin	gfp	tetA
SEGA062	E. coli K12 (DE3)	glmS-pstS	none	T7	low	TEV	gfp	tetA
SEGA063	E. coli K12 (DE3)	glmS-pstS	none	T7	medium	TEV	gfp	tetA
SEGA064	E. coli K12 (DE3)	glmS-pstS	none	T7	high	TEV	gfp	tetA
SEGA065	E. coli K12 (DE3)	glmS-pstS	none	T7	low	PROTi	gfp	tetA
SEGA066	E. coli K12 (DE3)	glmS-pstS	none	T7	medium	PROTi	gfp	tetA
SEGA067	E. coli K12 (DE3)	glmS-pstS	none	T7	high	PROTi	gfp	tetA
SEGA068	E. coli K12 (DE3)	glmS-pstS	none	T7	low	PelB	sfgfp	tetA
SEGA069	E. coli K12 (DE3)	glmS-pstS	none	T7	medium	PelB	sfgfp	tetA
SEGA070	E. coli K12 (DE3)	glmS-pstS	none	T7	high	PelB	sfgfp	tetA
SEGA071	E. coli K12 (DE3)	glmS-pstS	none	T7	low	YebF	sfgfp	tetA
SEGA072	E. coli K12 (DE3)	glmS-pstS	none	T7	medium	YebF	sfgfp	tetA
SEGA073	E. coli K12 (DE3)	glmS-pstS	none	T7	high	YebF	sfgfp	tetA
SEGA074	E. coli K12	glmS-pstS	none	PSal-RiboJ	low	BCD	gfp	tetA
SEGA075	E. coli K12	glmS-pstS	none	PSal-RiboJ	high	BCD	gfp	tetA
SEGA076	E. coli K12	glmS-pstS	none	PTet-RiboJ	low	BCD	gfp	tetA
SEGA077	E. coli K12	glmS-pstS	none	PTet-RiboJ	high	BCD	gfp	tetA
SEGA078	E. coli K12 DgalK	glmS-pstS	galK	RhaBAD	low	BCD	gfp	tetA
SEGA079	E. coli K12 DgalK	glmS-pstS	galK	RhaBAD	medium	BCD	gfp	tetA
SEGA080	E. coli K12 DgalK	glmS-pstS	galK	RhaBAD	high	BCD	gfp	tetA
SEGA081	E. coli K12 DgalK	glmS-pstS	galK	RhaBAD	low	Ubiquitin	gfp	tetA
SEGA082	E. coli K12 DgalK	glmS-pstS	galK	RhaBAD	medium	Ubiquitin	gfp	tetA
SEGA083	E. coli K12 DgalK	glmS-pstS	galK	RhaBAD	high	Ubiquitin	gfp	tetA
SEGA084	E. coli K12 DgalK	glmS-pstS	galK	RhaBAD	low	TEV	gfp	tetA
SEGA085	E. coli K12 DgalK	glmS-pstS	galK	RhaBAD	medium	TEV	gfp	tetA
SEGA086	E. coli K12 DgalK	glmS-pstS	galK	RhaBAD	high	TEV	gfp	tetA
SEGA087	E. coli K12 DgalK	glmS-pstS	galK	RhaBAD	low	PROTi	gfp	tetA
SEGA088	E. coli K12 DgalK	glmS-pstS	galK	RhaBAD	medium	PROTi	gfp	tetA
SEGA089	E. coli K12 DgalK	glmS-pstS	galK	RhaBAD	high	PROTi	gfp	tetA
SEGA090	E. coli K12 DgalK	glmS-pstS	galK	RhaBAD	low	PelB	sfgfp	tetA
SEGA091	E. coli K12 DgalK	glmS-pstS	galK	RhaBAD	medium	PelB	sfgfp	tetA
SEGA092	E. coli K12 DgalK	glmS-pstS	galK	RhaBAD	high	PelB	sfgfp	tetA
SEGA093	E. coli K12 DgalK	glmS-pstS	galK	RhaBAD	low	YebF	sfgfp	tetA
SEGA094	E. coli K12 DgalK	glmS-pstS	galK	RhaBAD	medium	YebF	sfgfp	tetA
SEGA095	E. coli K12 DgalK	glmS-pstS	galK	RhaBAD	high	YebF	sfgfp	tetA
SEGA096	E. coli K12	glmS-pstS	none	J23100	low	BCD	none	3'tetA
SEGA097	E. coli K12	glmS-pstS	none	J23100	high	BCD	none	3'tetA
SEGA098	E. coli K12	glmS-pstS	none	J23100	high	BCD	gfp	3'tetA
SEGA099	E. coli K12	glmS-pstS	none	Trc	low	BCD	none	3'tetA
SEGA100	E. coli K12	glmS-pstS	none	Trc	high	BCD	none	3'tetA
SEGA101	E. coli K12	glmS-pstS	none	RhaBAD	low	BCD	none	3'tetA
SEGA102	E. coli K12	glmS-pstS	none	RhaBAD	high	BCD	none	3'tetA
SEGA103	E. coli K12 (DE3)	glmS-pstS	none	T7	low	BCD	none	3'tetA
SEGA104	E. coli K12 (DE3)	glmS-pstS	none	T7	high	BCD	none	3'tetA
