# Supplementary material for: A standardized genome architecture for bacterial synthetic biology (SEGA)
Source: Nat Commun. 2021 Oct 7;12:5876. doi: 10.1038/s41467-021-26155-5 (PMC8497626; doi:10.1038/s41467-021-26155-5)
Supplement: Supplementary file 6 — Source data [file 41467_2021_26155_MOESM6_ESM.zip]

Archive with 280 entries (280 files):
- MG1655-PSal(x)RiboJ-high-BCD-GFP-T-tetA-S2P11-S3P22-rrnC.gb
- __MACOSX/._MG1655-PSal(x)RiboJ-high-BCD-GFP-T-tetA-S2P11-S3P22-rrnC.gb
- MG1655-PTet(x)RiboJ-high-BCD-GFP-T-tetA-S2P11-S3P22-rrnC.gb
- __MACOSX/._MG1655-PTet(x)RiboJ-high-BCD-GFP-T-tetA-S2P11-S3P22-rrnC.gb
- pAJM011_TetR_Ptet.gb
- __MACOSX/._pAJM011_TetR_Ptet.gb
- pAJM771_NahR_PSal.gb
- __MACOSX/._pAJM771_NahR_PSal.gb
- pSEVA27-J23100-BCD-gfp-L3S3P22-5'tetA.gb
- __MACOSX/._pSEVA27-J23100-BCD-gfp-L3S3P22-5'tetA.gb
- pSEVA27-J23100-crtB-tetA_term.gb
- __MACOSX/._pSEVA27-J23100-crtB-tetA_term.gb
- pSEVA27-J23100-crtEBIY-tetA_term.gb
- __MACOSX/._pSEVA27-J23100-crtEBIY-tetA_term.gb
- pSEVA27-J23100-crtIY-tetA_term.gb
- __MACOSX/._pSEVA27-J23100-crtIY-tetA_term.gb
- pSEVA27-J23100-PelB-sf-gfp-L3S3P22-5'tetA.gb
- __MACOSX/._pSEVA27-J23100-PelB-sf-gfp-L3S3P22-5'tetA.gb
- pSEVA27-J23100-TEV-gfp-L3S3P22-5'tetA.gb
- __MACOSX/._pSEVA27-J23100-TEV-gfp-L3S3P22-5'tetA.gb
- pSEVA27-J23100-TEV-PROTi-gfp-L3S3P22-5'tetA.gb
- __MACOSX/._pSEVA27-J23100-TEV-PROTi-gfp-L3S3P22-5'tetA.gb
- pSEVA27-J23100-Ubiquitin-gfp-L3S3P22-5'tetA.gb
- __MACOSX/._pSEVA27-J23100-Ubiquitin-gfp-L3S3P22-5'tetA.gb
- pSEVA27-J23100-YebFss-sfGFP-L3S3P22-5'tetA.gb
- __MACOSX/._pSEVA27-J23100-YebFss-sfGFP-L3S3P22-5'tetA.gb
- pSEVA27-PRhaBAD-high-YebFfull-sfGFP-L3S3P22-5'tetA.gb
- __MACOSX/._pSEVA27-PRhaBAD-high-YebFfull-sfGFP-L3S3P22-5'tetA.gb
- pSEVA27-PRhaBAD-low-YebFfull-sfGFP-L3S3P22-5'tetA.gb
- __MACOSX/._pSEVA27-PRhaBAD-low-YebFfull-sfGFP-L3S3P22-5'tetA.gb
- pSEVA27-PRhaBAD-medium-YebFfull-sfGFP-L3S3P22-5'tetA.gb
- __MACOSX/._pSEVA27-PRhaBAD-medium-YebFfull-sfGFP-L3S3P22-5'tetA.gb
- pSEVA27-PT7-YidC-GFP-term-5'TetA.gb
- __MACOSX/._pSEVA27-PT7-YidC-GFP-term-5'TetA.gb
- SEGA001-MG1655-J23100-truncTetA-S2P11-rrnC.gb
- __MACOSX/._SEGA001-MG1655-J23100-truncTetA-S2P11-rrnC.gb
- SEGA002-MG1655-Ptrc-truncTetA-S2P11-rrnC.gb
- __MACOSX/._SEGA002-MG1655-Ptrc-truncTetA-S2P11-rrnC.gb
- SEGA003-MG1655-PRha-truncTetA-S2P11-rrnC.gb
- __MACOSX/._SEGA003-MG1655-PRha-truncTetA-S2P11-rrnC.gb
- SEGA004-MG1655-DE3-PT7-truncTetA-S2P11-rrnC.gb
- __MACOSX/._SEGA004-MG1655-DE3-PT7-truncTetA-S2P11-rrnC.gb
- SEGA005-MG1655-J23100-low-BCD-GFP-T-tetA-S2P11-S3P22-rrnC.gb
- __MACOSX/._SEGA005-MG1655-J23100-low-BCD-GFP-T-tetA-S2P11-S3P22-rrnC.gb
- SEGA006-MG1655-J23100-med-BCD-GFP-T-tetA-S2P11-S3P22-rrnC.gb
- __MACOSX/._SEGA006-MG1655-J23100-med-BCD-GFP-T-tetA-S2P11-S3P22-rrnC.gb
- SEGA007-crtE-truncTetA-MG1655-J23100-high-BCD-crtE-truncTetA-1A.gb
- __MACOSX/._SEGA007-crtE-truncTetA-MG1655-J23100-high-BCD-crtE-truncTetA-1A.gb
- SEGA007-crtEB-TetA-MG1655-J23100-high-BCD-crtEB-T-tetA-2A.gb
- __MACOSX/._SEGA007-crtEB-TetA-MG1655-J23100-high-BCD-crtEB-T-tetA-2A.gb
- SEGA007-crtEBI-truncTetA-MG1655-J23100-high-BCD-crtEBI-truncTetA-3A.gb
- __MACOSX/._SEGA007-crtEBI-truncTetA-MG1655-J23100-high-BCD-crtEBI-truncTetA-3A.gb
- SEGA007-crtEBIY-TetA-MG1655-J23100-high-BCD-crtEBIY-T-tetA-4A.gb
- __MACOSX/._SEGA007-crtEBIY-TetA-MG1655-J23100-high-BCD-crtEBIY-T-tetA-4A.gb
- SEGA007-MG1655-J23100-high-BCD-GFP-T-tetA-S2P11-S3P22-rrnC.gb
- __MACOSX/._SEGA007-MG1655-J23100-high-BCD-GFP-T-tetA-S2P11-S3P22-rrnC.gb
- SEGA007-RFP-MG1655-J23100-high-BCD-RFP-S2P11-rrnC.gb
- __MACOSX/._SEGA007-RFP-MG1655-J23100-high-BCD-RFP-S2P11-rrnC.gb
- SEGA008-MG1655-J23100-low-Ubiquitin-GFP-T-tetA-S2P11-S3P22-rrnC.gb
- __MACOSX/._SEGA008-MG1655-J23100-low-Ubiquitin-GFP-T-tetA-S2P11-S3P22-rrnC.gb
- SEGA009-MG1655-J23100-medium-Ubiquitin-GFP-T-tetA-S2P11-S3P22-rrnC.gb
- __MACOSX/._SEGA009-MG1655-J23100-medium-Ubiquitin-GFP-T-tetA-S2P11-S3P22-rrnC.gb
- SEGA010-MG1655-J23100-high-Ubiquitin-GFP-T-tetA-S2P11-S3P22-rrnC.gb
- __MACOSX/._SEGA010-MG1655-J23100-high-Ubiquitin-GFP-T-tetA-S2P11-S3P22-rrnC.gb
- SEGA010-RFP-MG1655-J23100-high-Ubiquitin-RFP-S2P11-rrnC.gb
- __MACOSX/._SEGA010-RFP-MG1655-J23100-high-Ubiquitin-RFP-S2P11-rrnC.gb
- SEGA011-MG1655-J23100-low-TEV-GFP-T-tetA-S2P11-S3P22-rrnC.gb
- __MACOSX/._SEGA011-MG1655-J23100-low-TEV-GFP-T-tetA-S2P11-S3P22-rrnC.gb
- SEGA012-MG1655-J23100-medium-TEV-GFP-T-tetA-S2P11-S3P22-rrnC.gb
- __MACOSX/._SEGA012-MG1655-J23100-medium-TEV-GFP-T-tetA-S2P11-S3P22-rrnC.gb
- SEGA013-MG1655-J23100-high-TEV-GFP-T-tetA-S2P11-S3P22-rrnC.gb
- __MACOSX/._SEGA013-MG1655-J23100-high-TEV-GFP-T-tetA-S2P11-S3P22-rrnC.gb
- SEGA013-RFP-MG1655-J23100-high-TEV-RFP-S2P11-rrnC.gb
- __MACOSX/._SEGA013-RFP-MG1655-J23100-high-TEV-RFP-S2P11-rrnC.gb
- SEGA014-MG1655-J23100-low-PROTi-GFP-T-tetA-S2P11-S3P22-rrnC.gb
- __MACOSX/._SEGA014-MG1655-J23100-low-PROTi-GFP-T-tetA-S2P11-S3P22-rrnC.gb
- SEGA015-MG1655-J23100-medium-PROTi-GFP-T-tetA-S2P11-S3P22-rrnC.gb
- __MACOSX/._SEGA015-MG1655-J23100-medium-PROTi-GFP-T-tetA-S2P11-S3P22-rrnC.gb
- SEGA016-MG1655-J23100-high-PROTi-GFP-T-tetA-S2P11-S3P22-rrnC.gb
- __MACOSX/._SEGA016-MG1655-J23100-high-PROTi-GFP-T-tetA-S2P11-S3P22-rrnC.gb
- SEGA016-RFP-MG1655-J23100-high-PROTi-RFP-S2P11-rrnC.gb
- __MACOSX/._SEGA016-RFP-MG1655-J23100-high-PROTi-RFP-S2P11-rrnC.gb
- SEGA017-MG1655-J23100-PelB-low-sfGFP-T-tetA-S2P11-S3P22-rrnC.gb
- __MACOSX/._SEGA017-MG1655-J23100-PelB-low-sfGFP-T-tetA-S2P11-S3P22-rrnC.gb
- SEGA018-MG1655-J23100-PelB-medium-sfGFP-T-tetA-S2P11-S3P22-rrnC.gb
- __MACOSX/._SEGA018-MG1655-J23100-PelB-medium-sfGFP-T-tetA-S2P11-S3P22-rrnC.gb
- SEGA019-MG1655-J23100-PelB-high-sfGFP-T-tetA-S2P11-S3P22-rrnC.gb
- __MACOSX/._SEGA019-MG1655-J23100-PelB-high-sfGFP-T-tetA-S2P11-S3P22-rrnC.gb
- SEGA019-RFP-MG1655-J23100-high-PelB-RFP-S2P11-rrnC.gb
- __MACOSX/._SEGA019-RFP-MG1655-J23100-high-PelB-RFP-S2P11-rrnC.gb
- SEGA020-MG1655-Ptrc-low-BCD-GFP-T-tetA-S2P11-S3P22-rrnC.gb
- __MACOSX/._SEGA020-MG1655-Ptrc-low-BCD-GFP-T-tetA-S2P11-S3P22-rrnC.gb
- SEGA020-MG1655-Ptrc-low-BCD-Nanobody-enhancer-S2P11-rrnC.gb
- __MACOSX/._SEGA020-MG1655-Ptrc-low-BCD-Nanobody-enhancer-S2P11-rrnC.gb
- SEGA020-MG1655-Ptrc-low-BCD-YidC-sfGFP-TetA-S2P11-rrnC.gb
- __MACOSX/._SEGA020-MG1655-Ptrc-low-BCD-YidC-sfGFP-TetA-S2P11-rrnC.gb
- SEGA021-MG1655-Ptrc-medium-BCD-GFP-T-tetA-S2P11-S3P22-rrnC.gb
- __MACOSX/._SEGA021-MG1655-Ptrc-medium-BCD-GFP-T-tetA-S2P11-S3P22-rrnC.gb
- SEGA021-MG1655-Ptrc-medium-BCD-Nanobody-enhancer-S2P11-rrnC.gb
- __MACOSX/._SEGA021-MG1655-Ptrc-medium-BCD-Nanobody-enhancer-S2P11-rrnC.gb
- SEGA022-MG1655-Ptrc-high-BCD-GFP-T-tetA-S2P11-S3P22-rrnC.gb
- __MACOSX/._SEGA022-MG1655-Ptrc-high-BCD-GFP-T-tetA-S2P11-S3P22-rrnC.gb
- SEGA022-MG1655-Ptrc-high-BCD-Nanobody-enhancer-S2P11-rrnC.gb
- __MACOSX/._SEGA022-MG1655-Ptrc-high-BCD-Nanobody-enhancer-S2P11-rrnC.gb
- SEGA022-MG1655-Ptrc-high-BCD-YidC-sfGFP-TetA-S2P11-rrnC.gb
- __MACOSX/._SEGA022-MG1655-Ptrc-high-BCD-YidC-sfGFP-TetA-S2P11-rrnC.gb
- SEGA023-MG1655-Ptrc-low-Ubiquitin-GFP-T-tetA-S2P11-S3P22-rrnC.gb
- __MACOSX/._SEGA023-MG1655-Ptrc-low-Ubiquitin-GFP-T-tetA-S2P11-S3P22-rrnC.gb
- SEGA024-MG1655-Ptrc-medium-Ubiquitin-GFP-T-tetA-S2P11-S3P22-rrnC.gb
- __MACOSX/._SEGA024-MG1655-Ptrc-medium-Ubiquitin-GFP-T-tetA-S2P11-S3P22-rrnC.gb
- SEGA025-MG1655-Ptrc-high-Ubiquitin-GFP-T-tetA-S2P11-S3P22-rrnC.gb
- __MACOSX/._SEGA025-MG1655-Ptrc-high-Ubiquitin-GFP-T-tetA-S2P11-S3P22-rrnC.gb
- SEGA026-MG1655-Ptrc-low-TEV-GFP-T-tetA-S2P11-S3P22-rrnC.gb
- __MACOSX/._SEGA026-MG1655-Ptrc-low-TEV-GFP-T-tetA-S2P11-S3P22-rrnC.gb
- SEGA027-MG1655-Ptrc-medium-TEV-GFP-T-tetA-S2P11-S3P22-rrnC.gb
- __MACOSX/._SEGA027-MG1655-Ptrc-medium-TEV-GFP-T-tetA-S2P11-S3P22-rrnC.gb
- SEGA028-MG1655-Ptrc-high-TEV-GFP-T-tetA-S2P11-S3P22-rrnC.gb
- __MACOSX/._SEGA028-MG1655-Ptrc-high-TEV-GFP-T-tetA-S2P11-S3P22-rrnC.gb
- SEGA029-MG1655-Ptrc-low-PROTi-GFP-T-tetA-S2P11-S3P22-rrnC.gb
- __MACOSX/._SEGA029-MG1655-Ptrc-low-PROTi-GFP-T-tetA-S2P11-S3P22-rrnC.gb
- SEGA030-MG1655-Ptrc-medium-PROTi-GFP-T-tetA-S2P11-S3P22-rrnC.gb
- __MACOSX/._SEGA030-MG1655-Ptrc-medium-PROTi-GFP-T-tetA-S2P11-S3P22-rrnC.gb
- SEGA031-MG1655-Ptrc-high-PROTi-GFP-T-tetA-S2P11-S3P22-rrnC.gb
- __MACOSX/._SEGA031-MG1655-Ptrc-high-PROTi-GFP-T-tetA-S2P11-S3P22-rrnC.gb
- SEGA032-MG1655-Ptrc-low-PelB-sfGFP-T-tetA-S2P11-S3P22-rrnC.gb
- __MACOSX/._SEGA032-MG1655-Ptrc-low-PelB-sfGFP-T-tetA-S2P11-S3P22-rrnC.gb
- SEGA033-MG1655-Ptrc-medium-PelB-sfGFP-T-tetA-S2P11-S3P22-rrnC.gb
- __MACOSX/._SEGA033-MG1655-Ptrc-medium-PelB-sfGFP-T-tetA-S2P11-S3P22-rrnC.gb
- SEGA034-MG1655-Ptrc-high-PelB-sfGFP-T-tetA-S2P11-S3P22-rrnC.gb
- __MACOSX/._SEGA034-MG1655-Ptrc-high-PelB-sfGFP-T-tetA-S2P11-S3P22-rrnC.gb
- SEGA035-MG1655-Ptrc-low-YebF-sfGFP-T-tetA-S2P11-S3P22-rrnC.gb
- __MACOSX/._SEGA035-MG1655-Ptrc-low-YebF-sfGFP-T-tetA-S2P11-S3P22-rrnC.gb
- SEGA036-MG1655-Ptrc-medium-YebF-sfGFP-T-tetA-S2P11-S3P22-rrnC.gb
- __MACOSX/._SEGA036-MG1655-Ptrc-medium-YebF-sfGFP-T-tetA-S2P11-S3P22-rrnC.gb
- SEGA037-MG1655-Ptrc-high-YebF-sfGFP-T-tetA-S2P11-S3P22-rrnC.gb
- __MACOSX/._SEGA037-MG1655-Ptrc-high-YebF-sfGFP-T-tetA-S2P11-S3P22-rrnC.gb
- SEGA038-MG1655-PRha-low-BCD-GFP-T-tetA-S2P11-S3P22-rrnC.gb
- __MACOSX/._SEGA038-MG1655-PRha-low-BCD-GFP-T-tetA-S2P11-S3P22-rrnC.gb
- SEGA038-MG1655-PRha-low-BCD-YidC-sfGFP-TetA-S2P11-rrnC.gb
- __MACOSX/._SEGA038-MG1655-PRha-low-BCD-YidC-sfGFP-TetA-S2P11-rrnC.gb
- SEGA039-MG1655-PRha-medium-BCD-GFP-T-tetA-S2P11-S3P22-rrnC.gb
- __MACOSX/._SEGA039-MG1655-PRha-medium-BCD-GFP-T-tetA-S2P11-S3P22-rrnC.gb
- SEGA040-MG1655-PRha-high-BCD-GFP-T-tetA-S2P11-S3P22-rrnC.gb
- __MACOSX/._SEGA040-MG1655-PRha-high-BCD-GFP-T-tetA-S2P11-S3P22-rrnC.gb
- SEGA040-MG1655-PRha-high-BCD-YidC-sfGFP-TetA-S2P11-rrnC.gb
- __MACOSX/._SEGA040-MG1655-PRha-high-BCD-YidC-sfGFP-TetA-S2P11-rrnC.gb
- SEGA041-MG1655-PRha-low-Ubiquitin-GFP-T-tetA-S2P11-S3P22-rrnC.gb
- __MACOSX/._SEGA041-MG1655-PRha-low-Ubiquitin-GFP-T-tetA-S2P11-S3P22-rrnC.gb
- SEGA042-MG1655-PRha-medium-Ubiquitin-GFP-T-tetA-S2P11-S3P22-rrnC.gb
- __MACOSX/._SEGA042-MG1655-PRha-medium-Ubiquitin-GFP-T-tetA-S2P11-S3P22-rrnC.gb
- SEGA043-MG1655-PRha-high-Ubiquitin-GFP-T-tetA-S2P11-S3P22-rrnC.gb
- __MACOSX/._SEGA043-MG1655-PRha-high-Ubiquitin-GFP-T-tetA-S2P11-S3P22-rrnC.gb
- SEGA044-MG1655-PRha-low-TEV-GFP-T-tetA-S2P11-S3P22-rrnC.gb
- __MACOSX/._SEGA044-MG1655-PRha-low-TEV-GFP-T-tetA-S2P11-S3P22-rrnC.gb
- SEGA045-MG1655-PRha-medium-TEV-GFP-T-tetA-S2P11-S3P22-rrnC.gb
- __MACOSX/._SEGA045-MG1655-PRha-medium-TEV-GFP-T-tetA-S2P11-S3P22-rrnC.gb
- SEGA046-MG1655-PRha-high-TEV-GFP-T-tetA-S2P11-S3P22-rrnC.gb
- __MACOSX/._SEGA046-MG1655-PRha-high-TEV-GFP-T-tetA-S2P11-S3P22-rrnC.gb
- SEGA047-MG1655-PRha-low-PROTi-GFP-T-tetA-S2P11-S3P22-rrnC.gb
- __MACOSX/._SEGA047-MG1655-PRha-low-PROTi-GFP-T-tetA-S2P11-S3P22-rrnC.gb
- SEGA048-MG1655-PRha-medium-PROTi-GFP-T-tetA-S2P11-S3P22-rrnC.gb
- __MACOSX/._SEGA048-MG1655-PRha-medium-PROTi-GFP-T-tetA-S2P11-S3P22-rrnC.gb
- SEGA049-MG1655-PRha-high-PROTi-GFP-T-tetA-S2P11-S3P22-rrnC.gb
- __MACOSX/._SEGA049-MG1655-PRha-high-PROTi-GFP-T-tetA-S2P11-S3P22-rrnC.gb
- SEGA050-MG1655-PRha-PelB-low-sfGFP-T-tetA-S2P11-S3P22-rrnC.gb
- __MACOSX/._SEGA050-MG1655-PRha-PelB-low-sfGFP-T-tetA-S2P11-S3P22-rrnC.gb
- SEGA051-MG1655-PRha-PelB-medium-sfGFP-T-tetA-S2P11-S3P22-rrnC.gb
- __MACOSX/._SEGA051-MG1655-PRha-PelB-medium-sfGFP-T-tetA-S2P11-S3P22-rrnC.gb
- SEGA052-MG1655-PRha-PelB-high-sfGFP-T-tetA-S2P11-S3P22-rrnC.gb
- __MACOSX/._SEGA052-MG1655-PRha-PelB-high-sfGFP-T-tetA-S2P11-S3P22-rrnC.gb
- SEGA053-MG1655-PRha-low-YebF-sfGFP-T-tetA-S2P11-S3P22-rrnC.gb
- __MACOSX/._SEGA053-MG1655-PRha-low-YebF-sfGFP-T-tetA-S2P11-S3P22-rrnC.gb
- SEGA054-MG1655-PRha-medium-YebF-sfGFP-T-tetA-S2P11-S3P22-rrnC.gb
- __MACOSX/._SEGA054-MG1655-PRha-medium-YebF-sfGFP-T-tetA-S2P11-S3P22-rrnC.gb
- SEGA055-MG1655-PRha-high-YebF-sfGFP-T-tetA-S2P11-S3P22-rrnC.gb
- __MACOSX/._SEGA055-MG1655-PRha-high-YebF-sfGFP-T-tetA-S2P11-S3P22-rrnC.gb
- SEGA056-MG1655-DE3-PT7-low-BCD-GFP-T-tetA-S2P11-S3P22-rrnC.gb
- __MACOSX/._SEGA056-MG1655-DE3-PT7-low-BCD-GFP-T-tetA-S2P11-S3P22-rrnC.gb
- SEGA056-MG1655-DE3-PT7-low-BCD-YidC-sfGFP-TetA-S2P11-rrnC.gb
- __MACOSX/._SEGA056-MG1655-DE3-PT7-low-BCD-YidC-sfGFP-TetA-S2P11-rrnC.gb
- SEGA057-MG1655-DE3-PT7-medium-BCD-GFP-T-tetA-S2P11-S3P22-rrnC.gb
- __MACOSX/._SEGA057-MG1655-DE3-PT7-medium-BCD-GFP-T-tetA-S2P11-S3P22-rrnC.gb
- SEGA058-MG1655-DE3-PT7-BCD-high-GFP-T-tetA-S2P11-S3P22-rrnC.gb
- __MACOSX/._SEGA058-MG1655-DE3-PT7-BCD-high-GFP-T-tetA-S2P11-S3P22-rrnC.gb
- SEGA058-MG1655-DE3-PT7-high-BCD-YidC-sfGFP-TetA-S2P11-rrnC.gb
- __MACOSX/._SEGA058-MG1655-DE3-PT7-high-BCD-YidC-sfGFP-TetA-S2P11-rrnC.gb
- SEGA059-MG1655-DE3-PT7-low-Ubiquitin-GFP-T-tetA-S2P11-S3P22-rrnC.gb
- __MACOSX/._SEGA059-MG1655-DE3-PT7-low-Ubiquitin-GFP-T-tetA-S2P11-S3P22-rrnC.gb
- SEGA060-MG1655-DE3-PT7-medium-Ubiquitin-GFP-T-tetA-S2P11-S3P22-rrnC.gb
- __MACOSX/._SEGA060-MG1655-DE3-PT7-medium-Ubiquitin-GFP-T-tetA-S2P11-S3P22-rrnC.gb
- SEGA061-MG1655-DE3-PT7-high-Ubiquitin-GFP-T-tetA-S2P11-S3P22-rrnC.gb
- __MACOSX/._SEGA061-MG1655-DE3-PT7-high-Ubiquitin-GFP-T-tetA-S2P11-S3P22-rrnC.gb
- SEGA062-MG1655-DE3-PT7-low-TEV-GFP-T-tetA-S2P11-S3P22-rrnC.gb
- __MACOSX/._SEGA062-MG1655-DE3-PT7-low-TEV-GFP-T-tetA-S2P11-S3P22-rrnC.gb
- SEGA063-MG1655-DE3-PT7-medium-TEV-GFP-T-tetA-S2P11-S3P22-rrnC.gb
- __MACOSX/._SEGA063-MG1655-DE3-PT7-medium-TEV-GFP-T-tetA-S2P11-S3P22-rrnC.gb
- SEGA064-MG1655-DE3-PT7-high-TEV-GFP-T-tetA-S2P11-S3P22-rrnC.gb
- __MACOSX/._SEGA064-MG1655-DE3-PT7-high-TEV-GFP-T-tetA-S2P11-S3P22-rrnC.gb
- SEGA065-MG1655-DE3-PT7-low-PROTi-GFP-T-tetA-S2P11-S3P22-rrnC.gb
- __MACOSX/._SEGA065-MG1655-DE3-PT7-low-PROTi-GFP-T-tetA-S2P11-S3P22-rrnC.gb
- SEGA066-MG1655-DE3-PT7-medium-PROTi-GFP-T-tetA-S2P11-S3P22-rrnC.gb
- __MACOSX/._SEGA066-MG1655-DE3-PT7-medium-PROTi-GFP-T-tetA-S2P11-S3P22-rrnC.gb
- SEGA067-MG1655-DE3-PT7-high-PROTi-GFP-T-tetA-S2P11-S3P22-rrnC.gb
- __MACOSX/._SEGA067-MG1655-DE3-PT7-high-PROTi-GFP-T-tetA-S2P11-S3P22-rrnC.gb
- SEGA068-MG1655-DE3-PT7-low-PelB-sfGFP-T-tetA-S2P11-S3P22-rrnC.gb
- __MACOSX/._SEGA068-MG1655-DE3-PT7-low-PelB-sfGFP-T-tetA-S2P11-S3P22-rrnC.gb
- SEGA069-MG1655-DE3-PT7-medium-PelB-sfGFP-T-tetA-S2P11-S3P22-rrnC.gb
- __MACOSX/._SEGA069-MG1655-DE3-PT7-medium-PelB-sfGFP-T-tetA-S2P11-S3P22-rrnC.gb
- SEGA070-MG1655-DE3-PT7-high-PelB-sfGFP-T-tetA-S2P11-S3P22-rrnC.gb
- __MACOSX/._SEGA070-MG1655-DE3-PT7-high-PelB-sfGFP-T-tetA-S2P11-S3P22-rrnC.gb
- SEGA071-MG1655-DE3-PT7-low-YebF-sfGFP-T-tetA-S2P11-S3P22-rrnC.gb
- __MACOSX/._SEGA071-MG1655-DE3-PT7-low-YebF-sfGFP-T-tetA-S2P11-S3P22-rrnC.gb
- SEGA072-MG1655-DE3-PT7-medium-YebF-sfGFP-T-tetA-S2P11-S3P22-rrnC.gb
- __MACOSX/._SEGA072-MG1655-DE3-PT7-medium-YebF-sfGFP-T-tetA-S2P11-S3P22-rrnC.gb
- SEGA073-MG1655-DE3-PT7-high-YebF-sfGFP-T-tetA-S2P11-S3P22-rrnC.gb
- __MACOSX/._SEGA073-MG1655-DE3-PT7-high-YebF-sfGFP-T-tetA-S2P11-S3P22-rrnC.gb
- SEGA074-MG1655-PSal-low-BCD-GFP-T-tetA-S2P11-S3P22-rrnC.gb
- __MACOSX/._SEGA074-MG1655-PSal-low-BCD-GFP-T-tetA-S2P11-S3P22-rrnC.gb
- SEGA075-MG1655-PSal-high-BCD-GFP-T-tetA-S2P11-S3P22-rrnC.gb
- __MACOSX/._SEGA075-MG1655-PSal-high-BCD-GFP-T-tetA-S2P11-S3P22-rrnC.gb
- SEGA076-MG1655-PTet-low-BCD-GFP-T-tetA-S2P11-S3P22-rrnC.gb
- __MACOSX/._SEGA076-MG1655-PTet-low-BCD-GFP-T-tetA-S2P11-S3P22-rrnC.gb
- SEGA077-MG1655-PTet-high-BCD-GFP-T-tetA-S2P11-S3P22-rrnC.gb
- __MACOSX/._SEGA077-MG1655-PTet-high-BCD-GFP-T-tetA-S2P11-S3P22-rrnC.gb
- SEGA078-MG1655-galK-em7-rrnB-PRha-low-BCD-GFP-tetA-S2P11-S3P22-rrnC.gb
- __MACOSX/._SEGA078-MG1655-galK-em7-rrnB-PRha-low-BCD-GFP-tetA-S2P11-S3P22-rrnC.gb
- SEGA079-MG1655-galK-em7-rrnB-PRha-medium-BCD-GFP-tetA-S2P11-S3P22-rrnC.gb
- __MACOSX/._SEGA079-MG1655-galK-em7-rrnB-PRha-medium-BCD-GFP-tetA-S2P11-S3P22-rrnC.gb
- SEGA080-MG1655-galK-em7-rrnB-PRha-high-BCD-GFP-tetA-S2P11-S3P22-rrnC.gb
- __MACOSX/._SEGA080-MG1655-galK-em7-rrnB-PRha-high-BCD-GFP-tetA-S2P11-S3P22-rrnC.gb
- SEGA081-S2P11-galK-rrnB-em7-pRha-low-Ubiquitin-GFP-S3P22-tetAopt-rrnC-final strain.gb
- __MACOSX/._SEGA081-S2P11-galK-rrnB-em7-pRha-low-Ubiquitin-GFP-S3P22-tetAopt-rrnC-final strain.gb
- SEGA082-S2P11-galK-rrnB-em7-pRha-medium-Ubiquitin-GFP-S3P22-tetAopt-rrnC-final strain.gb
- __MACOSX/._SEGA082-S2P11-galK-rrnB-em7-pRha-medium-Ubiquitin-GFP-S3P22-tetAopt-rrnC-final strain.gb
- SEGA083-S2P11-galK-rrnB-em7-pRha-high-Ubiquitin-GFP-S3P22-tetAopt-rrnC-final strain.gb
- __MACOSX/._SEGA083-S2P11-galK-rrnB-em7-pRha-high-Ubiquitin-GFP-S3P22-tetAopt-rrnC-final strain.gb
- SEGA084-S2P11-galK-rrnB-em7-pRha-low-TEV-GFP-S3P22-tetAopt-rrnC-final strain.gb
- __MACOSX/._SEGA084-S2P11-galK-rrnB-em7-pRha-low-TEV-GFP-S3P22-tetAopt-rrnC-final strain.gb
- SEGA085-S2P11-galK-rrnB-em7-pRha-medium-TEV-GFP-S3P22-tetAopt-rrnC-final strain.gb
- __MACOSX/._SEGA085-S2P11-galK-rrnB-em7-pRha-medium-TEV-GFP-S3P22-tetAopt-rrnC-final strain.gb
- SEGA086-S2P11-galK-rrnB-em7-pRha-high-TEV-GFP-S3P22-tetAopt-rrnC-final strain.gb
- __MACOSX/._SEGA086-S2P11-galK-rrnB-em7-pRha-high-TEV-GFP-S3P22-tetAopt-rrnC-final strain.gb
- SEGA087-S2P11-galK-rrnB-em7-pRha-low-PROTi-GFP-S3P22-tetAopt-rrnC-final strain.gb
- __MACOSX/._SEGA087-S2P11-galK-rrnB-em7-pRha-low-PROTi-GFP-S3P22-tetAopt-rrnC-final strain.gb
- SEGA088-S2P11-galK-rrnB-em7-pRha-medium-PROTi-GFP-S3P22-tetAopt-rrnC-final strain.gb
- __MACOSX/._SEGA088-S2P11-galK-rrnB-em7-pRha-medium-PROTi-GFP-S3P22-tetAopt-rrnC-final strain.gb
- SEGA089-S2P11-galK-rrnB-em7-pRha-high-PROTi-GFP-S3P22-tetAopt-rrnC-final strain.gb
- __MACOSX/._SEGA089-S2P11-galK-rrnB-em7-pRha-high-PROTi-GFP-S3P22-tetAopt-rrnC-final strain.gb
- SEGA090-S2P11-galK-rrnB-em7-pRha-low-PelB-sfGFP-S3P22-tetAopt-rrnC-final strain.gb
- __MACOSX/._SEGA090-S2P11-galK-rrnB-em7-pRha-low-PelB-sfGFP-S3P22-tetAopt-rrnC-final strain.gb
- SEGA091-S2P11-galK-rrnB-em7-pRha-medium-PelB-sfGFP-S3P22-tetAopt-rrnC-final strain.gb
- __MACOSX/._SEGA091-S2P11-galK-rrnB-em7-pRha-medium-PelB-sfGFP-S3P22-tetAopt-rrnC-final strain.gb
- SEGA092-S2P11-galK-rrnB-em7-pRha-high-PelB-sfGFP-S3P22-tetAopt-rrnC-final strain.gb
- __MACOSX/._SEGA092-S2P11-galK-rrnB-em7-pRha-high-PelB-sfGFP-S3P22-tetAopt-rrnC-final strain.gb
- SEGA093-S2P11-galK-rrnB-em7-pRha-low-YebF-sfGFP-S3P22-tetAopt-rrnC-final strain.gb
- __MACOSX/._SEGA093-S2P11-galK-rrnB-em7-pRha-low-YebF-sfGFP-S3P22-tetAopt-rrnC-final strain.gb
- SEGA094-S2P11-galK-rrnB-em7-pRha-medium-YebF-sfGFP-S3P22-tetAopt-rrnC-final strain.gb
- __MACOSX/._SEGA094-S2P11-galK-rrnB-em7-pRha-medium-YebF-sfGFP-S3P22-tetAopt-rrnC-final strain.gb
- SEGA095-S2P11-galK-rrnB-em7-pRha-high-YebF-sfGFP-S3P22-tetAopt-rrnC-final strain.gb
- __MACOSX/._SEGA095-S2P11-galK-rrnB-em7-pRha-high-YebF-sfGFP-S3P22-tetAopt-rrnC-final strain.gb
- SEGA096-MG1655-J23100-low-BCD-truncTetA-S2P11-rrnC.gb
- __MACOSX/._SEGA096-MG1655-J23100-low-BCD-truncTetA-S2P11-rrnC.gb
- SEGA097-MG1655-J23100-high-BCD-truncTetA-S2P11-rrnC.gb
- __MACOSX/._SEGA097-MG1655-J23100-high-BCD-truncTetA-S2P11-rrnC.gb
- SEGA098-MG1655-J23100-high-BCD-GFP-truncTetA-S2P11-rrnC.gb
- __MACOSX/._SEGA098-MG1655-J23100-high-BCD-GFP-truncTetA-S2P11-rrnC.gb
- SEGA099-MG1655-Ptrc-low-BCD-truncTetA-S2P11-rrnC.gb
- __MACOSX/._SEGA099-MG1655-Ptrc-low-BCD-truncTetA-S2P11-rrnC.gb
- SEGA100-MG1655-Ptrc-high-BCD-truncTetA-S2P11-rrnC.gb
- __MACOSX/._SEGA100-MG1655-Ptrc-high-BCD-truncTetA-S2P11-rrnC.gb
- SEGA101-MG1655-PRha-low-BCD-truncTetA-S2P11-rrnC.gb
- __MACOSX/._SEGA101-MG1655-PRha-low-BCD-truncTetA-S2P11-rrnC.gb
- SEGA102-MG1655-PRha-high-BCD-truncTetA-S2P11-rrnC.gb
- __MACOSX/._SEGA102-MG1655-PRha-high-BCD-truncTetA-S2P11-rrnC.gb
- SEGA103-MG1655-DE3-PT7-low-BCD-truncTetA-S2P11-rrnC.gb
- __MACOSX/._SEGA103-MG1655-DE3-PT7-low-BCD-truncTetA-S2P11-rrnC.gb
- SEGA104-MG1655-DE3-PT7-high-BCD-truncTetA-S2P11-rrnC.gb
- __MACOSX/._SEGA104-MG1655-DE3-PT7-high-BCD-truncTetA-S2P11-rrnC.gb
- Source data for figures.xlsx
- __MACOSX/._Source data for figures.xlsx
