# Supplementary material for: A standardized genome architecture for bacterial synthetic biology (SEGA)
Source: Nat Commun. 2021 Oct 7;12:5876. doi: 10.1038/s41467-021-26155-5 (PMC8497626; doi:10.1038/s41467-021-26155-5)
Supplement: Supplementary file 6 — Source data [file 41467_2021_26155_MOESM6_ESM.zip › MG1655-PSal(x)RiboJ-high-BCD-GFP-T-tetA-S2P11-S3P22-rrnC.gb]

LOCUS       Exported                3414 bp ds-DNA     linear   UNA 18-JUN-2021
DEFINITION  natural linear DNA.
ACCESSION   .
VERSION     .
KEYWORDS    .
SOURCE      natural DNA sequence
  ORGANISM  unspecified
REFERENCE   1  (bases 1 to 3414)
  AUTHORS   Morten Norholm Group
  TITLE     Direct Submission
  JOURNAL   Exported Jun 18, 2021 from SnapGene 4.2.11
            http://www.snapgene.com
FEATURES             Location/Qualifiers
     source          1..3414
                     /organism="unspecified"
                     /mol_type="genomic DNA"
     CDS             1..528
                     /codon_start=1
                     /label=glmS
                     /translation="VHGLQALPSRIEQMLSQDKRIEALAEDFSDKHHALFLGRGDQYPI
                     ALEGALKLKEISYIHAEAYAAGELKHGPLALIDADMPVIVVAPNNELLEKLKSNIEEVR
                     ARGGQLYVFADQDAGFVSSDNMHIIEMPHVEEVIAPIFYTVPLQLLAYHVALIKGTDVD
                     QPRNLAKSVTVE"
     misc_feature    538..594
                     /label=L3S2P11 Terminator
     promoter        614..729
                     /label=pSalTTC
     misc_feature    651..681
                     /label=NahO
                     /note="Geneious type: operator"
     promoter        695..700
                     /label=-35
     promoter        717..722
                     /label=-10
     misc_feature    730..804
                     /label=RiboJ
                     /note="Geneious type: insulator"
     RBS             816..827
                     /note="strong bacterial ribosome binding site (Elowitz and 
                     Leibler, 2000)"
     misc_feature    828..842
                     /label=TIR
     CDS             834..889
                     /codon_start=1
                     /label=BCD
                     /translation="MKAIFVLKHLNHAKEVF"
     misc_feature    872..880
                     /label=SD2
     misc_feature    885..887
                     /label=STOP BCD
     misc_feature    887..889
                     /label=start GOI
     CDS             890..1600
                     /codon_start=1
                     /product="GFP variant that folds robustly even when fused 
                     to poorly folded proteins (Pedelacq et al., 2006) ?"
                     /label=GFP
                     /translation="SKGEELFTGVVPILVELDGDVNGHKFSVSGEGEGDATYGKLTLKF
                     ICTTGKLPVPWPTLVTTLTYGVQCFSRYPDHMKRHDFFKSAMPEGYVQERTISFKDDGN
                     YKTRAEVKFEGDTLVNRIELKGIDFKEDGNILGHKLEYNYNSHNVYITADKQKNGIKAN
                     FKIRHNIEDGSVQLADHYQQNTPIGDGPVLLPDNHYLSTQSALSKDPNEKRDHMVLLEF
                     VTAAGITHGMDELYK"
     misc_feature    1604..1652
                     /label=L3S3P22 Terminator (synthetic)
     promoter        1663..1691
                     /label=Promoter 3BCD2
     CDS             1731..2921
                     /codon_start=1
                     /gene="tet"
                     /product="tetracycline efflux protein"
                     /label=TcR
                     /note="confers resistance to tetracycline"
                     /translation="MKSNNALIVILGTVTLDAVGIGLVMPVLPGLLRDIVHSDSIASHY
                     GVLLALYALMQFLCAPVLGALSDRFGRRPVLLASLLGATIDYAIMATTPVLWILYAGRI
                     VAGITGATGAVAGAYIADITDGEDRARHFGLMSACFGVGMVAGPVAGGLLGAISLHAPF
                     LAAAVLNGLNLLLGCFLMQESHKGERRPMPLRAFNPVSSFRWARGMTIVAALMTVFFIM
                     QLVGQVPAALWVIFGEDRFRWSATMSGLSLAVFGILHALAQAFVTGPATKRFGEKQAII
                     AGMAADALGYVLLAFATRGWMAFPIMILLASGGIGMPALQAMLSRQVDDDHQGQLQGSL
                     AALTSLTSITGPLIVTAIYAASASTWNGLAWIVGAALYLVCLPALRRGAWSRATST"
     misc_feature    2902..2951
                     /label=HR3
     terminator      2932..2972
                     /label=rrnC
     misc_feature    2973..3022
                     /label=homology
     CDS             3167..3414
                     /codon_start=1
                     /label=pstS
                     /translation="MKVMRTTVATVVAATLSMSAFSVFAEASLTGAGATFPAPVYAKWA
                     DTYQKETGNKVNYQGIGSSGGVKQIIANTVDFGASDA"
ORIGIN
        1 gtgcatggtc tgcaggcgct gccgagccgt attgagcaga tgctgtctca ggacaaacgc
       61 attgaagcgc tggcagaaga tttctctgac aaacatcacg cgctgttcct gggccgtggc
      121 gatcagtacc caatcgcgct ggaaggcgca ttgaagttga aagagatctc ttacattcac
      181 gctgaagcct acgctgctgg cgaactgaaa cacggtccgc tggcgctaat tgatgccgat
      241 atgccggtta ttgttgttgc accgaacaac gaattgctgg aaaaactgaa atccaacatt
      301 gaagaagttc gcgcgcgtgg cggtcagttg tatgtcttcg ccgatcagga tgcgggtttt
      361 gtaagtagcg ataacatgca catcatcgag atgccgcatg tggaagaggt gattgcaccg
      421 atcttctaca ccgttccgct gcagctgctg gcttaccatg tcgcgctgat caaaggcacc
      481 gacgttgacc agccgcgtaa cctggcaaaa tcggttacgg ttgagtaata aatggatctc
      541 ggtaccaaat tccagaaaag agacgctttc gagcgtcttt tttcgttttg gtccgcttaa
      601 cgatcgttgg ctgggggcct cgcttgggtt attgctggtg cccggccggg cgcaatattc
      661 atgttgatga tttattatat atcgagtggt gtatttattt atattgtttg ctccgttacc
      721 gttattaaca gctgtcaccg gatgtgcttt ccggtctgat gagtccgtga ggacgaaaca
      781 gcctctacaa ataattttgt ttaatactag agattaaaga ggagaaacta tatatgaaag
      841 caattttcgt actgaaacat cttaatcatg ctaaggaggt tttctaatga gcaaaggaga
      901 agaacttttc actggagttg tgccaattct tgttgaatta gatggtgatg ttaatgggca
      961 caaattttct gtcagtggag agggtgaagg tgatgctaca tacggaaaac tcacccttaa
     1021 atttatttgc actactggaa aactacctgt tccatggcca acacttgtca ctactctgac
     1081 ctatggcgtt caatgctttt cccgttatcc ggatcacatg aaacggcatg actttttcaa
     1141 gagtgccatg cccgaaggtt atgtacagga acgcactata tctttcaaag atgacgggaa
     1201 ctacaagacg cgtgctgaag tcaagtttga aggtgatacc cttgttaatc gtatcgagtt
     1261 aaagggtatt gattttaaag aagatggaaa cattctcgga cacaaactag agtacaacta
     1321 taactcacac aatgtataca tcacggcaga caaacaaaag aatggaatca aagctaactt
     1381 caaaattcgc cacaacattg aagatggttc cgttcaacta gcagaccatt atcaacaaaa
     1441 tactccaatt ggcgatggcc ctgtcctttt accagacaac cattacctgt cgacacaatc
     1501 tgccctttcg aaagatccca acgaaaagcg tgaccacatg gtccttcttg agtttgtaac
     1561 tgctgctggg attacacatg gcatggatga gctctacaaa tgaccaatta ttgaaggccg
     1621 ctaacgcggc ctttttttgt ttctggtctc ccaaaaattt atttgcttat taatcatccg
     1681 gctcgtataa tgtgtggagg gcccaagttc acttaaaaag gagaatagtt atgaaatcga
     1741 acaatgcgct catcgtcatc ctcggcaccg tcaccctgga tgctgtaggc ataggcttgg
     1801 ttatgccggt actgccgggc ctcttgcggg atatcgtcca ttccgacagc atcgccagtc
     1861 actatggcgt gctgctagcg ctatatgcgt tgatgcaatt tctatgcgca cccgttctcg
     1921 gagcactgtc cgaccgcttt ggccgccgcc cagtcctgct cgcttcgcta cttggagcca
     1981 ctatcgacta cgcgatcatg gcgaccacac ccgtcctgtg gattctctac gccggacgca
     2041 tcgtggccgg catcaccggc gccacaggtg cggttgctgg cgcctatatc gccgacatca
     2101 ccgatgggga agatcgggct cgccacttcg ggctcatgag cgcttgtttc ggcgtgggta
     2161 tggtggcagg ccccgtggcc gggggactgt tgggcgccat ctccctgcac gcaccattcc
     2221 ttgcggcggc ggtgctcaac ggcctcaacc tactactggg ctgcttccta atgcaggagt
     2281 cgcataaggg agagcgccgt ccgatgccct tgagagcctt caacccagtc agctccttcc
     2341 ggtgggcgcg gggcatgacc attgtggccg cacttatgac tgtcttcttt atcatgcaac
     2401 tcgtaggaca ggtgccggca gcgctctggg tcattttcgg cgaggaccgc tttcgctgga
     2461 gcgcgacgat gagcggcctg tcgcttgcgg tattcggaat cttgcacgcc ctcgctcaag
     2521 ccttcgtcac tggtcccgcc accaaacgtt tcggcgagaa gcaggccatt atcgccggca
     2581 tggcggccga cgcgctgggc tacgtcttgc tggcgttcgc gacgcgaggc tggatggcct
     2641 tccccattat gattcttctc gcttccggcg gcatcgggat gcccgcgttg caggccatgc
     2701 tgtccaggca ggtagatgac gaccatcagg gacagcttca aggatcgctc gcggctctta
     2761 ccagcctaac ttcgatcact ggaccgctga tcgtcacggc gatttatgcc gcctcggcga
     2821 gcacatggaa cgggttggca tggattgtag gcgccgccct ataccttgtc tgcctccccg
     2881 cgttgcgtcg cggtgcatgg agccgggcca cctcgacctg agacaattgt ccagataaaa
     2941 aaaatcctta gctttcgcta aggatgattt ctaaaatttt tctgtcatct cttcgttatt
     3001 aatgtttgta attgactgaa tatcaacgct tatttaaatc agactgaaga ctttatctct
     3061 ctgtcataaa actgtcatat tccttacata taactgtcac ctgtttgtcc tattttgctt
     3121 ctcgtagcca acaaacaatg ctttatgaat cctcccagga gacattatga aagttatgcg
     3181 taccaccgtc gcaactgttg tcgccgcgac cttatcgatg agtgctttct ctgtgtttgc
     3241 agaagcaagc ctgacaggtg caggtgcaac cttccctgcg ccggtgtatg ccaaatgggc
     3301 tgacacttac cagaaagaaa ccggtaataa agttaactac cagggtatcg gttcttccgg
     3361 tggcgtaaaa cagattatcg ctaataccgt tgattttggt gcctctgacg cgcc
//
