# Supplementary material for: A standardized genome architecture for bacterial synthetic biology (SEGA)
Source: Nat Commun. 2021 Oct 7;12:5876. doi: 10.1038/s41467-021-26155-5 (PMC8497626; doi:10.1038/s41467-021-26155-5)
Supplement: Supplementary file 6 — Source data [file 41467_2021_26155_MOESM6_ESM.zip › MG1655-PTet(x)RiboJ-high-BCD-GFP-T-tetA-S2P11-S3P22-rrnC.gb]

LOCUS       Exported                3374 bp ds-DNA     linear   UNA 18-JUN-2021
DEFINITION  natural linear DNA.
ACCESSION   .
VERSION     .
KEYWORDS    .
SOURCE      natural DNA sequence
  ORGANISM  unspecified
REFERENCE   1  (bases 1 to 3374)
  AUTHORS   Morten Norholm Group
  TITLE     Direct Submission
  JOURNAL   Exported Jun 18, 2021 from SnapGene 4.2.11
            http://www.snapgene.com
FEATURES             Location/Qualifiers
     source          1..3374
                     /organism="unspecified"
                     /mol_type="genomic DNA"
     CDS             1..528
                     /codon_start=1
                     /label=glmS
                     /translation="VHGLQALPSRIEQMLSQDKRIEALAEDFSDKHHALFLGRGDQYPI
                     ALEGALKLKEISYIHAEAYAAGELKHGPLALIDADMPVIVVAPNNELLEKLKSNIEEVR
                     ARGGQLYVFADQDAGFVSSDNMHIIEMPHVEEVIAPIFYTVPLQLLAYHVALIKGTDVD
                     QPRNLAKSVTVE"
     misc_feature    538..594
                     /label=L3S2P11 Terminator
     promoter        614..689
                     /label=pTet*
     misc_feature    636..654
                     /label=TetO2
                     /note="Geneious type: operator"
     promoter        655..660
                     /label=-35
     misc_feature    661..679
                     /label=TetO2
                     /note="Geneious type: operator"
     promoter        678..683
                     /label=-10
     misc_feature    690..764
                     /label=RiboJ
                     /note="Geneious type: insulator"
     RBS             776..787
                     /note="strong bacterial ribosome binding site (Elowitz and 
                     Leibler, 2000)"
     misc_feature    788..802
                     /label=TIR
     CDS             794..849
                     /codon_start=1
                     /label=BCD
                     /translation="MKAIFVLKHLNHAKEVF"
     misc_feature    832..840
                     /label=SD2
     misc_feature    845..847
                     /label=STOP BCD
     misc_feature    847..849
                     /label=start GOI
     CDS             850..1560
                     /codon_start=1
                     /product="GFP variant that folds robustly even when fused 
                     to poorly folded proteins (Pedelacq et al., 2006) ?"
                     /label=GFP
                     /translation="SKGEELFTGVVPILVELDGDVNGHKFSVSGEGEGDATYGKLTLKF
                     ICTTGKLPVPWPTLVTTLTYGVQCFSRYPDHMKRHDFFKSAMPEGYVQERTISFKDDGN
                     YKTRAEVKFEGDTLVNRIELKGIDFKEDGNILGHKLEYNYNSHNVYITADKQKNGIKAN
                     FKIRHNIEDGSVQLADHYQQNTPIGDGPVLLPDNHYLSTQSALSKDPNEKRDHMVLLEF
                     VTAAGITHGMDELYK"
     misc_feature    1564..1612
                     /label=L3S3P22 Terminator (synthetic)
     promoter        1623..1651
                     /label=Promoter 3BCD2
     CDS             1691..2881
                     /codon_start=1
                     /gene="tet"
                     /product="tetracycline efflux protein"
                     /label=TcR
                     /note="confers resistance to tetracycline"
                     /translation="MKSNNALIVILGTVTLDAVGIGLVMPVLPGLLRDIVHSDSIASHY
                     GVLLALYALMQFLCAPVLGALSDRFGRRPVLLASLLGATIDYAIMATTPVLWILYAGRI
                     VAGITGATGAVAGAYIADITDGEDRARHFGLMSACFGVGMVAGPVAGGLLGAISLHAPF
                     LAAAVLNGLNLLLGCFLMQESHKGERRPMPLRAFNPVSSFRWARGMTIVAALMTVFFIM
                     QLVGQVPAALWVIFGEDRFRWSATMSGLSLAVFGILHALAQAFVTGPATKRFGEKQAII
                     AGMAADALGYVLLAFATRGWMAFPIMILLASGGIGMPALQAMLSRQVDDDHQGQLQGSL
                     AALTSLTSITGPLIVTAIYAASASTWNGLAWIVGAALYLVCLPALRRGAWSRATST"
     misc_feature    2862..2911
                     /label=HR3
     terminator      2892..2932
                     /label=rrnC
     misc_feature    2933..2982
                     /label=homology
     CDS             3127..3374
                     /codon_start=1
                     /label=pstS
                     /translation="MKVMRTTVATVVAATLSMSAFSVFAEASLTGAGATFPAPVYAKWA
                     DTYQKETGNKVNYQGIGSSGGVKQIIANTVDFGASDA"
ORIGIN
        1 gtgcatggtc tgcaggcgct gccgagccgt attgagcaga tgctgtctca ggacaaacgc
       61 attgaagcgc tggcagaaga tttctctgac aaacatcacg cgctgttcct gggccgtggc
      121 gatcagtacc caatcgcgct ggaaggcgca ttgaagttga aagagatctc ttacattcac
      181 gctgaagcct acgctgctgg cgaactgaaa cacggtccgc tggcgctaat tgatgccgat
      241 atgccggtta ttgttgttgc accgaacaac gaattgctgg aaaaactgaa atccaacatt
      301 gaagaagttc gcgcgcgtgg cggtcagttg tatgtcttcg ccgatcagga tgcgggtttt
      361 gtaagtagcg ataacatgca catcatcgag atgccgcatg tggaagaggt gattgcaccg
      421 atcttctaca ccgttccgct gcagctgctg gcttaccatg tcgcgctgat caaaggcacc
      481 gacgttgacc agccgcgtaa cctggcaaaa tcggttacgg ttgagtaata aatggatctc
      541 ggtaccaaat tccagaaaag agacgctttc gagcgtcttt tttcgttttg gtccgcttaa
      601 cgatcgttgg ctgttttcag caggacgcac tgacctccct atcagtgata gagattgaca
      661 tccctatcag tgatagagat actgagcaca gctgtcaccg gatgtgcttt ccggtctgat
      721 gagtccgtga ggacgaaaca gcctctacaa ataattttgt ttaatactag agattaaaga
      781 ggagaaacta tatatgaaag caattttcgt actgaaacat cttaatcatg ctaaggaggt
      841 tttctaatga gcaaaggaga agaacttttc actggagttg tgccaattct tgttgaatta
      901 gatggtgatg ttaatgggca caaattttct gtcagtggag agggtgaagg tgatgctaca
      961 tacggaaaac tcacccttaa atttatttgc actactggaa aactacctgt tccatggcca
     1021 acacttgtca ctactctgac ctatggcgtt caatgctttt cccgttatcc ggatcacatg
     1081 aaacggcatg actttttcaa gagtgccatg cccgaaggtt atgtacagga acgcactata
     1141 tctttcaaag atgacgggaa ctacaagacg cgtgctgaag tcaagtttga aggtgatacc
     1201 cttgttaatc gtatcgagtt aaagggtatt gattttaaag aagatggaaa cattctcgga
     1261 cacaaactag agtacaacta taactcacac aatgtataca tcacggcaga caaacaaaag
     1321 aatggaatca aagctaactt caaaattcgc cacaacattg aagatggttc cgttcaacta
     1381 gcagaccatt atcaacaaaa tactccaatt ggcgatggcc ctgtcctttt accagacaac
     1441 cattacctgt cgacacaatc tgccctttcg aaagatccca acgaaaagcg tgaccacatg
     1501 gtccttcttg agtttgtaac tgctgctggg attacacatg gcatggatga gctctacaaa
     1561 tgaccaatta ttgaaggccg ctaacgcggc ctttttttgt ttctggtctc ccaaaaattt
     1621 atttgcttat taatcatccg gctcgtataa tgtgtggagg gcccaagttc acttaaaaag
     1681 gagaatagtt atgaaatcga acaatgcgct catcgtcatc ctcggcaccg tcaccctgga
     1741 tgctgtaggc ataggcttgg ttatgccggt actgccgggc ctcttgcggg atatcgtcca
     1801 ttccgacagc atcgccagtc actatggcgt gctgctagcg ctatatgcgt tgatgcaatt
     1861 tctatgcgca cccgttctcg gagcactgtc cgaccgcttt ggccgccgcc cagtcctgct
     1921 cgcttcgcta cttggagcca ctatcgacta cgcgatcatg gcgaccacac ccgtcctgtg
     1981 gattctctac gccggacgca tcgtggccgg catcaccggc gccacaggtg cggttgctgg
     2041 cgcctatatc gccgacatca ccgatgggga agatcgggct cgccacttcg ggctcatgag
     2101 cgcttgtttc ggcgtgggta tggtggcagg ccccgtggcc gggggactgt tgggcgccat
     2161 ctccctgcac gcaccattcc ttgcggcggc ggtgctcaac ggcctcaacc tactactggg
     2221 ctgcttccta atgcaggagt cgcataaggg agagcgccgt ccgatgccct tgagagcctt
     2281 caacccagtc agctccttcc ggtgggcgcg gggcatgacc attgtggccg cacttatgac
     2341 tgtcttcttt atcatgcaac tcgtaggaca ggtgccggca gcgctctggg tcattttcgg
     2401 cgaggaccgc tttcgctgga gcgcgacgat gagcggcctg tcgcttgcgg tattcggaat
     2461 cttgcacgcc ctcgctcaag ccttcgtcac tggtcccgcc accaaacgtt tcggcgagaa
     2521 gcaggccatt atcgccggca tggcggccga cgcgctgggc tacgtcttgc tggcgttcgc
     2581 gacgcgaggc tggatggcct tccccattat gattcttctc gcttccggcg gcatcgggat
     2641 gcccgcgttg caggccatgc tgtccaggca ggtagatgac gaccatcagg gacagcttca
     2701 aggatcgctc gcggctctta ccagcctaac ttcgatcact ggaccgctga tcgtcacggc
     2761 gatttatgcc gcctcggcga gcacatggaa cgggttggca tggattgtag gcgccgccct
     2821 ataccttgtc tgcctccccg cgttgcgtcg cggtgcatgg agccgggcca cctcgacctg
     2881 agacaattgt ccagataaaa aaaatcctta gctttcgcta aggatgattt ctaaaatttt
     2941 tctgtcatct cttcgttatt aatgtttgta attgactgaa tatcaacgct tatttaaatc
     3001 agactgaaga ctttatctct ctgtcataaa actgtcatat tccttacata taactgtcac
     3061 ctgtttgtcc tattttgctt ctcgtagcca acaaacaatg ctttatgaat cctcccagga
     3121 gacattatga aagttatgcg taccaccgtc gcaactgttg tcgccgcgac cttatcgatg
     3181 agtgctttct ctgtgtttgc agaagcaagc ctgacaggtg caggtgcaac cttccctgcg
     3241 ccggtgtatg ccaaatgggc tgacacttac cagaaagaaa ccggtaataa agttaactac
     3301 cagggtatcg gttcttccgg tggcgtaaaa cagattatcg ctaataccgt tgattttggt
     3361 gcctctgacg cgcc
//
