# Supplementary material for: A standardized genome architecture for bacterial synthetic biology (SEGA)
Source: Nat Commun. 2021 Oct 7;12:5876. doi: 10.1038/s41467-021-26155-5 (PMC8497626; doi:10.1038/s41467-021-26155-5)
Supplement: Supplementary file 6 — Source data [file 41467_2021_26155_MOESM6_ESM.zip › pAJM011_TetR_Ptet.gb]

LOCUS       Exported                3647 bp ds-DNA     circular SYN 17-JUN-2021
DEFINITION  synthetic circular DNA
ACCESSION   urn.local...1513115595081.488
VERSION     .
KEYWORDS    .
SOURCE      synthetic DNA construct
  ORGANISM  synthetic DNA construct
REFERENCE   1  (bases 1 to 3647)
  AUTHORS   .
  TITLE     Direct Submission
  JOURNAL   Exported Jun 17, 2021 from SnapGene 4.2.11
            http://www.snapgene.com
FEATURES             Location/Qualifiers
     source          1..3647
                     /organism="synthetic DNA construct"
                     /mol_type="other DNA"
     misc_feature    1..53
                     /label=L3S3P21
                     /note="Geneious type: terminator"
     misc_feature    complement(75..698)
                     /label=TetR
                     /note="Geneious type: CDS"
     RBS             699..726
                     /label=tet1
     misc_feature    727..780
                     /label=pLacI
                     /note="Geneious type: promoter"
     promoter        734..739
                     /label=-10
     promoter        757..762
                     /label=-35
     promoter        807..882
                     /label=pTet*
     misc_feature    829..847
                     /label=TetO2
                     /note="Geneious type: operator"
     promoter        848..853
                     /label=-35
     misc_feature    854..872
                     /label=TetO2
                     /note="Geneious type: operator"
     promoter        871..876
                     /label=-10
     misc_feature    883..957
                     /label=RiboJ
                     /note="Geneious type: insulator"
     misc_feature    966..977
                     /label=B0064
                     /note="Geneious type: RBS"
     misc_feature    984..1703
                     /label=YFP
                     /note="Geneious type: CDS"
     misc_feature    1704..1764
                     /label=L3S2P21
                     /note="Geneious type: terminator"
     rep_origin      1824..2660
                     /label=more stringent p15A
                     /label=more\stringent\p15A
     rep_origin      2097
                     /label=origin
     CDS             complement(2732..3547)
                     /label=Kanamycin phosphotransferase
                     /label=Kanamycin\phosphotransferase
ORIGIN
        1 ccaattattg aaggcctccc taacgggggg cctttttttg tttctggtct cccatttgcc
       61 aattaggatc cttatcagga cccactttca catttaagtt gtttttctaa tccgcatatg
      121 atcaattcaa ggccgaataa gaaggctggc tctgcacctt ggtgatcaaa taattcgata
      181 gcttgtcgta ataatggcgg catactatca gtagtaggtg tttccctttc ttctttagcg
      241 acttgatgct cttgatcttc caatacgcaa cctaaagtaa aatgccccac agcgctgagt
      301 gcatataatg cattctctag tgaaaaacct tgttggcata aaaaggctaa ttgattttcg
      361 agagtttcat actgtttttc tgtaggccgt gtacctaaat gtacttttgc tccatcgcga
      421 tgacttagta aagcacatct aaaactttta gcgttattac gtaaaaaatc ttgccagctt
      481 tccccttcta aagggcaaaa gtgagtatgg tgcctatcta acatctcaat ggctaaggcg
      541 tcgagcaaag cccgcttatt ttttacatgc caatacaatg taggctgctc tacacctagc
      601 ttctgggcga gtttacgggt tgttaaacct tcgattccga cctcattaag cagctctaat
      661 gcgctgttaa tcactttact tttatctaat ctggacatat tcaccaccct gaattgactc
      721 tcttccgggc gctatcatgc cataccgcga aaggttttgc gccattcgat ggcgcgccgc
      781 cattggagct taacgatcgt tggctgtttt cagcaggacg cactgacctc cctatcagtg
      841 atagagattg acatccctat cagtgataga gatactgagc acagctgtca ccggatgtgc
      901 tttccggtct gatgagtccg tgaggacgaa acagcctcta caaataattt tgtttaatac
      961 tagagaaaga ggggaaatac tagatggtga gcaagggcga ggagctgttc accggggtgg
     1021 tgcccatcct ggtcgagctg gacggcgacg taaacggcca caagttcagc gtgtccggcg
     1081 agggcgaggg cgatgccacc tacggcaagc tgaccctgaa gttcatctgc accacaggca
     1141 agctgcccgt gccctggccc accctcgtga ccaccttcgg ctacggcctg caatgcttcg
     1201 cccgctaccc cgaccacatg aagctgcacg acttcttcaa gtccgccatg cccgaaggct
     1261 acgtccagga gcgcaccatc ttcttcaagg acgacggcaa ctacaagacc cgcgccgagg
     1321 tgaagttcga gggcgacacc ctggtgaacc gcatcgagct gaagggcatc gacttcaagg
     1381 aggacggcaa catcctgggg cacaagctgg agtacaacta caacagccac aacgtctata
     1441 tcatggccga caagcagaag aacggcatca aggtgaactt caagatccgc cacaacatcg
     1501 aggacggcag cgtgcagctc gccgaccact accagcagaa caccccaatc ggcgacggcc
     1561 ccgtgctgct gcccgacaac cactacctta gctaccagtc cgccctgagc aaagacccca
     1621 acgagaagcg cgatcacatg gtcctgctgg agttcgtgac cgccgccggg atcactctcg
     1681 gcatggacga gctgtacaag taactcggta ccaaattcca gaaaagaggc ctcccgaaag
     1741 gggggccttt tttcgttttg gtccaatggc ggcgcgccat cgaatgaggt gcttcctcgc
     1801 tcactgactc gctgcacgag gcagacctca gcgctagcgg agtgtatact ggcttactat
     1861 gttggcactg atgagggtgt cagtgaagtg cttcatgtgg caggagaaaa aaggctgcac
     1921 cggtgcgtca gcagaatatg tgatacagga tatattccgc ttcctcgctc actgactcgc
     1981 tacgctcggt cgttcgactg cggcgagcgg aaatggctta cgaacggggc ggagatttcc
     2041 tggaagatgc caggaagata cttaacaggg aagtgagagg gccgcggcaa agccgttttt
     2101 ccataggctc cgcccccctg acaagcatca cgaaatctga cgctcaaatc agtggtggcg
     2161 aaacccgaca ggactataaa gataccaggc gtttccccct ggcggctccc tcgtgcgctc
     2221 tcctgttcct gcctttcggt ttaccggtgt cattccgctg ttatggccgc gtttgtctca
     2281 ttccacgcct gacactcagt tccgggtagg cagttcgctc caagctggac tgtatgcacg
     2341 aaccccccgt tcagtccgac cgctgcgcct tatccggtaa ctatcgtctt gagtccaacc
     2401 cggaaagaca tgcaaaagca ccactggcag cagccactgg taattgattt agaggagtta
     2461 gtcttgaagt catgcgccgg ttaaggctaa actgaaagga caagttttgg tgactgcgct
     2521 cctccaagcc agttacctcg gttcaaagag ttggtagctc agagaacctt cgaaaaaccg
     2581 ccctgcaagg cggttttttc gttttcagag caagagatta cgcgcagacc aaaacgatct
     2641 caagaagatc atcttattaa ggggtctgac gctcagtgga acgaaaaatc aatctaaagt
     2701 atatatgagt aaacttggtc tgacagttac cttagaaaaa ctcatcgagc atcaaatgaa
     2761 actgcaattt attcatatca ggattatcaa taccatattt ttgaaaaagc cgtttctgta
     2821 atgaaggaga aaactcaccg aggcagttcc ataggatggc aagatcctgg tatcggtctg
     2881 cgattccgac tcgtccaaca tcaatacaac ctattaattt cccctcgtca aaaataaggt
     2941 tatcaagtga gaaatcacca tgagtgacga ctgaatccgg tgagaatggc aaaagcttat
     3001 gcatttcttt ccagacttgt tcaacaggcc agccattacg ctcgtcatca aaatcactcg
     3061 catcaaccaa accgttattc attcgtgatt gcgcctgagc gagacgaaat acgcgatcgc
     3121 tgttaaaagg acaattacaa acaggaatcg aatgcaaccg gcgcaggaac actgccagcg
     3181 catcaacaat attttcacct gaatcaggat attcttctaa tacctggaat gctgttttcc
     3241 cggggatcgc agtggtgagt aaccatgcat catcaggagt acggataaaa tgcttgatgg
     3301 tcggaagagg cataaattcc gtcagccagt ttagtctgac catctcatct gtaacatcat
     3361 tggcaacgct acctttgcca tgtttcagaa acaactctgg cgcatcgggc ttcccataca
     3421 atcgatagat tgtcgcacct gattgcccga cattatcgcg agcccattta tacccatata
     3481 aatcagcatc catgttggaa tttaatcgcg gcctcgagca agacgtttcc cgttgaatat
     3541 ggctcataac accccttgta ttactgttta tgtaagcaga cagttttatt gttcatgatg
     3601 atatattttt atcttgtgca atgtacatca gagattttga gacacaa
//
