# Supplementary material for: A standardized genome architecture for bacterial synthetic biology (SEGA)
Source: Nat Commun. 2021 Oct 7;12:5876. doi: 10.1038/s41467-021-26155-5 (PMC8497626; doi:10.1038/s41467-021-26155-5)
Supplement: Supplementary file 6 — Source data [file 41467_2021_26155_MOESM6_ESM.zip › pAJM771_NahR_PSal.gb]

LOCUS       Exported                3967 bp ds-DNA     circular SYN 17-JUN-2021
DEFINITION  synthetic circular DNA
ACCESSION   urn.local...1513116410716.573
VERSION     .
KEYWORDS    .
SOURCE      synthetic DNA construct
  ORGANISM  synthetic DNA construct
REFERENCE   1  (bases 1 to 3967)
  AUTHORS   .
  TITLE     Direct Submission
  JOURNAL   Exported Jun 17, 2021 from SnapGene 4.2.11
            http://www.snapgene.com
FEATURES             Location/Qualifiers
     source          1..3967
                     /organism="synthetic DNA construct"
                     /mol_type="other DNA"
     misc_feature    1..53
                     /label=L3S3P21
                     /note="Geneious type: terminator"
     CDS             complement(75..977)
                     /label=NahR-AM
     misc_feature    234..236
                     /label=R425C
                     /note="Geneious type: mutation"
     misc_feature    624..626
                     /label=V118A
                     /note="Geneious type: mutation"
     misc_feature    762..764
                     /label=P72H
                     /note="Geneious type: mutation"
     misc_feature    903..905
                     /label=I25V
                     /note="Geneious type: mutation"
     RBS             978..1006
                     /label=nah2
     misc_feature    1007..1060
                     /label=pLacIQ
                     /note="Geneious type: promoter"
     promoter        1014..1019
                     /label=-10
     promoter        1037..1042
                     /label=-35
     promoter        1087..1202
                     /label=pSalTTC
     misc_feature    1124..1154
                     /label=NahO
                     /note="Geneious type: operator"
     promoter        1168..1173
                     /label=-35
     promoter        1190..1195
                     /label=-10
     misc_feature    1203..1277
                     /label=RiboJ
                     /note="Geneious type: insulator"
     misc_feature    1286..1297
                     /label=B0064
                     /note="Geneious type: RBS"
     misc_feature    1304..2023
                     /label=YFP
                     /note="Geneious type: CDS"
     misc_feature    2024..2084
                     /label=L3S2P21
                     /note="Geneious type: terminator"
     rep_origin      2144..2980
                     /label=more stringent p15A
                     /label=more\stringent\p15A
     rep_origin      2417
                     /label=origin
     CDS             complement(3052..3867)
                     /label=Kanamycin phosphotransferase
                     /label=Kanamycin\phosphotransferase
ORIGIN
        1 ccaattattg aaggcctccc taacgggggg cctttttttg tttctggtct cccatttgcc
       61 aattaggatc cttatcaatc cgtaaacagg tcaaacatca gttgccgcaa ccaaatattg
      121 gctaggtcct tgtggtactt cgcatgccag aacatgttga tggctatttc aggcaagacg
      181 actgggtgcg gcaaggcgct taggccgaag ggctctacgc agcagtcggc taaacatatc
      241 ggcacagtgg cgagcagatc ggtgcgctgg aggatgtggc caacggcggc gaagtgcggc
      301 acttccagac ggatgtcgcg ccggatgccg acccgtgtca tgtacgtgtc cacctcgccg
      361 tggccggtgc cagcggcgat gacacgcacg tggccgtagg aacagaagcg ctccagagtc
      421 aggggttcgc gggtgactgg atggtccttg cgacataggc acacgtagtg attctggagc
      481 agccggcgct gaaagaagcc agtttgcaga ttgggaagca ggcccacggc caagtccacg
      541 gttccgttct gcaaggcctg catcaggctc atcgaactgt cgcgcaccgt actgatcacg
      601 caattggggg cctggtgagc cagcgcatcc atcagccgcg gcatgaagta gatctcgcca
      661 atgtcggtca tggccagggt gaaggtacgc tcgctggtca gcggatcgaa gctttcatgg
      721 tgctgtaggg cgttgcgcag tgcgtgcatg gccgaagtga cgtgctcggc cagatgcgcg
      781 gcatagggtg tgggttccat tccctgatgt gtgcgcacga agagtgggtc ctgtagcgag
      841 gtgcgcaggc gtttcagcgc attgctcacg gcaggctggg tcaggcccag gttctccgca
      901 gtgacagaga cgcgtctgtc gaccagcaac tggttgaaca ccaccagcag gtttaaatcc
      961 aggtcacgca gttccatatt caacccccat gaattgactc tcttccgggc gctatcatgc
     1021 cataccgcga aaggttttgc accattcgat ggcgcgccgc cattggagct taacgatcgt
     1081 tggctggggg cctcgcttgg gttattgctg gtgcccggcc gggcgcaata ttcatgttga
     1141 tgatttatta tatatcgagt ggtgtattta tttatattgt ttgctccgtt accgttatta
     1201 acagctgtca ccggatgtgc tttccggtct gatgagtccg tgaggacgaa acagcctcta
     1261 caaataattt tgtttaatac tagagaaaga ggggaaatac tagatggtga gcaagggcga
     1321 ggagctgttc accggggtgg tgcccatcct ggtcgagctg gacggcgacg taaacggcca
     1381 caagttcagc gtgtccggcg agggcgaggg cgatgccacc tacggcaagc tgaccctgaa
     1441 gttcatctgc accacaggca agctgcccgt gccctggccc accctcgtga ccaccttcgg
     1501 ctacggcctg caatgcttcg cccgctaccc cgaccacatg aagctgcacg acttcttcaa
     1561 gtccgccatg cccgaaggct acgtccagga gcgcaccatc ttcttcaagg acgacggcaa
     1621 ctacaagacc cgcgccgagg tgaagttcga gggcgacacc ctggtgaacc gcatcgagct
     1681 gaagggcatc gacttcaagg aggacggcaa catcctgggg cacaagctgg agtacaacta
     1741 caacagccac aacgtctata tcatggccga caagcagaag aacggcatca aggtgaactt
     1801 caagatccgc cacaacatcg aggacggcag cgtgcagctc gccgaccact accagcagaa
     1861 caccccaatc ggcgacggcc ccgtgctgct gcccgacaac cactacctta gctaccagtc
     1921 cgccctgagc aaagacccca acgagaagcg cgatcacatg gtcctgctgg agttcgtgac
     1981 cgccgccggg atcactctcg gcatggacga gctgtacaag taactcggta ccaaattcca
     2041 gaaaagaggc ctcccgaaag gggggccttt tttcgttttg gtccaatggc ggcgcgccat
     2101 cgaatgaggt gcttcctcgc tcactgactc gctgcacgag gcagacctca gcgctagcgg
     2161 agtgtatact ggcttactat gttggcactg atgagggtgt cagtgaagtg cttcatgtgg
     2221 caggagaaaa aaggctgcac cggtgcgtca gcagaatatg tgatacagga tatattccgc
     2281 ttcctcgctc actgactcgc tacgctcggt cgttcgactg cggcgagcgg aaatggctta
     2341 cgaacggggc ggagatttcc tggaagatgc caggaagata cttaacaggg aagtgagagg
     2401 gccgcggcaa agccgttttt ccataggctc cgcccccctg acaagcatca cgaaatctga
     2461 cgctcaaatc agtggtggcg aaacccgaca ggactataaa gataccaggc gtttccccct
     2521 ggcggctccc tcgtgcgctc tcctgttcct gcctttcggt ttaccggtgt cattccgctg
     2581 ttatggccgc gtttgtctca ttccacgcct gacactcagt tccgggtagg cagttcgctc
     2641 caagctggac tgtatgcacg aaccccccgt tcagtccgac cgctgcgcct tatccggtaa
     2701 ctatcgtctt gagtccaacc cggaaagaca tgcaaaagca ccactggcag cagccactgg
     2761 taattgattt agaggagtta gtcttgaagt catgcgccgg ttaaggctaa actgaaagga
     2821 caagttttgg tgactgcgct cctccaagcc agttacctcg gttcaaagag ttggtagctc
     2881 agagaacctt cgaaaaaccg ccctgcaagg cggttttttc gttttcagag caagagatta
     2941 cgcgcagacc aaaacgatct caagaagatc atcttattaa ggggtctgac gctcagtgga
     3001 acgaaaaatc aatctaaagt atatatgagt aaacttggtc tgacagttac cttagaaaaa
     3061 ctcatcgagc atcaaatgaa actgcaattt attcatatca ggattatcaa taccatattt
     3121 ttgaaaaagc cgtttctgta atgaaggaga aaactcaccg aggcagttcc ataggatggc
     3181 aagatcctgg tatcggtctg cgattccgac tcgtccaaca tcaatacaac ctattaattt
     3241 cccctcgtca aaaataaggt tatcaagtga gaaatcacca tgagtgacga ctgaatccgg
     3301 tgagaatggc aaaagcttat gcatttcttt ccagacttgt tcaacaggcc agccattacg
     3361 ctcgtcatca aaatcactcg catcaaccaa accgttattc attcgtgatt gcgcctgagc
     3421 gagacgaaat acgcgatcgc tgttaaaagg acaattacaa acaggaatcg aatgcaaccg
     3481 gcgcaggaac actgccagcg catcaacaat attttcacct gaatcaggat attcttctaa
     3541 tacctggaat gctgttttcc cggggatcgc agtggtgagt aaccatgcat catcaggagt
     3601 acggataaaa tgcttgatgg tcggaagagg cataaattcc gtcagccagt ttagtctgac
     3661 catctcatct gtaacatcat tggcaacgct acctttgcca tgtttcagaa acaactctgg
     3721 cgcatcgggc ttcccataca atcgatagat tgtcgcacct gattgcccga cattatcgcg
     3781 agcccattta tacccatata aatcagcatc catgttggaa tttaatcgcg gcctcgagca
     3841 agacgtttcc cgttgaatat ggctcataac accccttgta ttactgttta tgtaagcaga
     3901 cagttttatt gttcatgatg atatattttt atcttgtgca atgtacatca gagattttga
     3961 gacacaa
//
