# Supplementary material for: A standardized genome architecture for bacterial synthetic biology (SEGA)
Source: Nat Commun. 2021 Oct 7;12:5876. doi: 10.1038/s41467-021-26155-5 (PMC8497626; doi:10.1038/s41467-021-26155-5)
Supplement: Supplementary file 6 — Source data [file 41467_2021_26155_MOESM6_ESM.zip › pSEVA27-J23100-crtEBIY-tetA_term.gb]

LOCUS       Exported                8002 bp ds-DNA     circular SYN 09-JUN-2021
DEFINITION  synthetic circular DNA
ACCESSION   .
VERSION     .
KEYWORDS    .
SOURCE      synthetic DNA construct
  ORGANISM  synthetic DNA construct
REFERENCE   1  (bases 1 to 8002)
  AUTHORS   Trial User
  TITLE     Direct Submission
  JOURNAL   Exported Jun 17, 2021 from SnapGene 4.2.11
            http://www.snapgene.com
FEATURES             Location/Qualifiers
     source          1..8002
                     /organism="synthetic DNA construct"
                     /mol_type="other DNA"
     terminator      6..100
                     /label=lambda t0 terminator
                     /note="transcription terminator from phage lambda"
     CDS             232..1047
                     /codon_start=1
                     /product="aminoglycoside phosphotransferase"
                     /label=KanR
                     /note="confers resistance to kanamycin in bacteria or G418 
                     (Geneticin(R)) in eukaryotes"
                     /translation="MSHIQRETSCSRPRLNSNMDADLYGYKWARDNVGQSGATIYRLYG
                     KPDAPELFLKHGKGSVANDVTDEMVRLNWLTEFMPLPTIKHFIRTPDDAWLLTTAIPGK
                     TAFQVLEEYPDSGENIVDALAVFLRRLHSIPVCNCPFNSDRVFRLAQAQSRMNNGLVDA
                     SDFDDERNGWPVEQVWKEMHKLLPFSPDSVVTHGDFSLDNLIFDEGKLIGCIDVGRVGI
                     ADRYQDLAILWNCLGEFSPSLQKRLFQKYGIDNPDMNKLQFHLMLDEFF"
     misc_feature    1068..1313
                     /label=oriT
     CDS             complement(1322..2272)
                     /codon_start=1
                     /gene="rep101"
                     /product="protein needed for replication with the pSC101 
                     origin"
                     /label=Rep101
                     /translation="MSELVVFKANELAISRYDLTEHETKLILCCVALLNPTIENPTRKE
                     RTVSFTYNQYAQMMNISRENAYGVLAKATRELMTRTVEIRNPLVKGFEIFQWTNYAKFS
                     SEKLELVFSEEILPYLFQLKKFIKYNLEHVKSFENKYSMRIYEWLLKELTQKKTHKANI
                     EISLDEFKFMLMLENNYHEFKRLNQWVLKPISKDLNTYSNMKLVVDKRGRPTDTLIFQV
                     ELDRQMDLVTELENNQIKMNGDKIPTTITSDSYLHNGLRKTLHDALTAKIQLTSFEAKF
                     LSDMQSKYDLNGSFSWLTQKQRTTLENILAKYGRI"
     rep_origin      2320..2542
                     /label=pSC101 ori
                     /note="low-copy replication origin that requires the Rep101
                     protein"
     terminator      2809..2895
                     /gene="Escherichia coli rrnB"
                     /label=rrnB T1 terminator
                     /note="transcription terminator T1 from the E. coli rrnB 
                     gene"
     misc_feature    2905..2941
                     /label=LSL
     misc_feature    2942..2948
                     /label=Nt.BbvCI
                     /note="Nicking restriction enzyme CC TCAGC"
     misc_feature    2947..2953
                     /label=Overhang
     misc_feature    2954..2966
                     /label=Nt.BbvCI
                     /note="Nicking restriction enzyme CC TCAGC"
     misc_feature    2967..3053
                     /label=rrnB terminator
     misc_feature    3051
                     /label=C
     misc_feature    3063..3097
                     /label=P-J23100
     CDS             3125..4036
                     /codon_start=1
                     /label=crtE
                     /translation="MTVCAKKHVHLTRDAAEQLLADIDRRLDQLLPVEGERDVVGAAMR
                     EGALAPGKRIRPMLLLLTARDLGCAVSHDGLLDLACAVEMVHAASLILDDMPCMDDAKL
                     RRGRPTIHSHYGEHVAILAAVALLSKAFGVIADADGLTPLAKNRAVSELSNAIGMQGLV
                     QGQFKDLSEGDKPRSAEAILMTNHFKTSTLFCASMQMASIVANASSEARDCLHRFSLDL
                     GQAFQLLDDLTDGMTDTGKDSNQDAGKSTLVNLLGPRAVEERLRQHLQLASEHLSAACQ
                     HGHATQHFIQAWFDKKLAAVS*"
     CDS             4061..4993
                     /codon_start=1
                     /label=crtB
                     /translation="MNNPSLLNHAVETMAVGSKSFATASKLFDAKTRRSVLMLYAWCRH
                     CDDVIDDQTLGFQARQPALQTPEQRLMQLEMKTRQAYAGSQMHEPAFAAFQEVAMAHDI
                     APAYAFDHLEGFAMDVREAQYSQLDDMLRYCYHVAGVVGLMMAQIMGVRDNATLDRACD
                     LGLAFQLTNIARDIVDDAHAGRCYLPASWLEHEGLNKENYAAPENRQALSRIARRLVQE
                     AEPYYLSATAGLAGLPLRSAWAIATAKQVYRKIGVKVEQAGQQAWDQRQSTTTPEKLTL
                     LLAASGQALTSRMRAHPPRPAHLWQRPL*"
     misc_feature    4451..4453
                     /label=Thr -> Met
     CDS             5018..6496
                     /codon_start=1
                     /label=crtI
                     /label=crtK
                     /translation="MKPTTVIGAGFGGLALAIRLQAAGIPVLLLEQRDKPGGRAYVYED
                     QGFTFDAGPTVITDPSAIEELFALAGKQLKEYVELLPVTPFYRLCWESGKVFNYDNDQT
                     RLEAQIQQFNPRDVEGYRQFLDYSRAVFKESYLKLGTVPFLSFRDMLRAAPQLAKLQAW
                     RSVYSKVASYIEDEHLRQAFSFHSLLVGGNPFATSSIYTLIHALEREWGVWFPRGGTGA
                     LVQGMIKLFQDLGGEVVLNARVSHMETTGNKIEAVHLEDGRRFLTQAVASNADVVHTYR
                     DLLSQHPAAVKQSNKLQTKRMSNSLFVLYFGLNHHHDQLAHHTVCFGPRYRELIDEIFN
                     HDGLAEDFSLYLHAPCVTDSSLAPEGCGSYYVLAPVPHLGTANLDWTVEGPKLRDRIFA
                     YLEQHYMPGLRSQLVTHRMFTPFDFRDQLNAYHGSAFSVEPVLTQSAWFRPHNRDKTIT
                     NLYLVGAGTHPGAGIPGVIGSAKATAGLMLEDLI"
     misc_feature    5420..5422
                     /label=Gly -> Ser
     CDS             6518..7666
                     /codon_start=1
                     /label=crtY
                     /translation="MQPHYDLILVGAGLANGLIALRLQQQQPDMRILLIDAAPQAGGNH
                     TWSFHHDDLTESQHRWIAPLVVHHWPDYQVRFPTRRRKLNSGYFCITSQRFAEVLQRQF
                     GPHLWMDTAVAEVNAESVRLKKGQVIGARAVIDGRGYAANSALSVGFQAFIGQEWRLSH
                     PHGLSSPIIMDATVDQQNGYRFVYSLPLSPTRLLIEDTHYIDNATLDPECARQNICDYA
                     AQQGWQLQTLLREEQGALPITLSGNADAFWQQRPLACSGLRAGLFHPTTGYSLPLAVAV
                     ADRLSALDVFTSASIHHAITHFARERWQQQGFFRMLNRMLFLAGPADSRWRVMQRFYGL
                     PEDLIARFYAGKLTLTDRLRILSGKPPVPVLAALQAIMTTHR"
     misc_feature    7667..7715
                     /label=L3S3P22 Terminator (synthetic)
     promoter        7726..7754
                     /label=Promoter 3BCD2
     CDS             7794..7943
                     /codon_start=1
                     /gene="tet"
                     /product="tetracycline efflux protein"
                     /label=TcR
                     /note="confers resistance to tetracycline"
                     /translation="MKSNNALIVILGTVTLDAVGIGLVMPVLPGLLRDIVHSDSIASHY
                     GVLLA"
     misc_feature    7957..7963
                     /label=Nt.BbvCI
                     /note="Nicking restriction enzyme CC TCAGC"
     misc_feature    7962..7968
                     /label=Overhang
     misc_feature    7967..7973
                     /label=Nt.BbvCI
                     /note="Nicking restriction enzyme CC TCAGC"
     misc_feature    complement(7974..8002)
                     /label=RSL
ORIGIN
        1 tcttggactc ctgttgatag atccagtaat gacctcagaa ctccatctgg atttgttcag
       61 aacgctcggt tgccgccggg cgttttttat tggtgagaat ccaggggtcc ccaataatta
      121 cgatttaaat ttgtgtctca aaatctctga tgttacattg cacaagataa aaatatatca
      181 tcatgaacaa taaaactgtc tgcttacata aacagtaata caaggggtgt tatgagccat
      241 attcagcgtg aaacgagctg tagccgtccg cgtctgaaca gcaacatgga tgcggatctg
      301 tatggctata aatgggcgcg tgataacgtg ggtcagagcg gcgcgaccat ttatcgtctg
      361 tatggcaaac cggatgcgcc ggaactgttt ctgaaacatg gcaaaggcag cgtggcgaac
      421 gatgtgaccg atgaaatggt gcgtctgaac tggctgaccg aatttatgcc gctgccgacc
      481 attaaacatt ttattcgcac cccggatgat gcgtggctgc tgaccaccgc gattccgggc
      541 aaaaccgcgt ttcaggtgct ggaagaatat ccggatagcg gcgaaaacat tgtggatgcg
      601 ctggccgtgt ttctgcgtcg tctgcatagc attccggtgt gcaactgccc gtttaacagc
      661 gatcgtgtgt ttcgtctggc ccaggcgcag agccgtatga acaacggcct ggtggatgcg
      721 agcgattttg atgatgaacg taacggctgg ccggtggaac aggtgtggaa agaaatgcat
      781 aaactgctgc cgtttagccc ggatagcgtg gtgacccacg gcgattttag cctggataac
      841 ctgattttcg atgaaggcaa actgattggc tgcattgatg tgggccgtgt gggcattgcg
      901 gatcgttatc aggatctggc cattctgtgg aactgcctgg gcgaatttag cccgagcctg
      961 caaaaacgtc tgtttcagaa atatggcatt gataatccgg atatgaacaa actgcaattt
     1021 catctgatgc tggatgaatt tttctaataa ttaattggac cgttgtcctt ttccgctgca
     1081 taaccctgct tcggggtcat tatagcgatt ttttcggtat atccatcctt tttcgcacga
     1141 tatacaggat tttgccaaag ggttcgtgta gactttcctt ggtgtatcca acggcgtcag
     1201 ccgggcagga taggtgaagt aggcccaccc gcgagcgggt gttccttctt cactgtccct
     1261 tattcgcacc tggcggtgct caacgggaat cctgctctgc gaggctggcc gtaggccggc
     1321 ctcagatcct tccgtattta gccagtatgt tctctagtgt ggttcgttgt ttttgcgtga
     1381 gccatgagaa cgaaccattg agatcatact tactttgcat gtcactcaaa aattttgcct
     1441 caaaactggt gagctgaatt tttgcagtta aagcatcgtg tagtgttttt cttagtccgt
     1501 tatgtaggta ggaatctgat gtaatggttg ttggtatttt gtcaccattc atttttatct
     1561 ggttgttctc aagttcggtt acgagatcca tttgtctatc tagttcaact tggaaaatca
     1621 acgtatcagt cgggcggcct cgcttatcaa ccaccaattt catattgctg taagtgttta
     1681 aatctttact tattggtttc aaaacccatt ggttaagcct tttaaactca tggtagttat
     1741 tttcaagcat taacatgaac ttaaattcat caaggctaat ctctatattt gccttgtgag
     1801 ttttcttttg tgttagttct tttaataacc actcataaat cctcatagag tatttgtttt
     1861 caaaagactt aacatgttcc agattatatt ttatgaattt ttttaactgg aaaagataag
     1921 gcaatatctc ttcactaaaa actaattcta atttttcgct tgagaacttg gcatagtttg
     1981 tccactggaa aatctcaaag cctttaacca aaggattcct gatttccaca gttctcgtca
     2041 tcagctctct ggttgcttta gctaatacac cataagcatt ttccctactg atgttcatca
     2101 tctgagcgta ttggttataa gtgaacgata ccgtccgttc tttccttgta gggttttcaa
     2161 tcgtggggtt gagtagtgcc acacagcata aaattagctt ggtttcatgc tccgttaagt
     2221 catagcgact aatcgctagt tcatttgctt tgaaaacaac taattcagac atacatctca
     2281 attggtctag gtgattttaa tcactatacc aattgagatg ggctagtcaa tgataattac
     2341 atgtcctttt cctttgagtt gtgggtatct gtaaattctg ctagaccttt gctggaaaac
     2401 ttgtaaattc tgctagaccc tctgtaaatt ccgctagacc tttgtgtgtt ttttttgttt
     2461 atattcaagt ggttataatt tatagaataa agaaagaata aaaaaagata aaaagaatag
     2521 atcccagccc tgtgtataac tcactacttt agtcagttcc gcagtattac aaaaggatgt
     2581 cgcaaacgct gtttgctcct ctacaaaaca gaccttaaaa ccctaaaggc ttaagtagca
     2641 ccctcgcaag ctcgggcaaa tcgctgaata ttccttttgt ctccgaccat caggcacctg
     2701 agtcgctgtc tttttcgtga cattcagttc gctgcgctca cggctctggc agtgaatggg
     2761 ggtaaatggc actacaggcg cggcgcgccc agctgtctag ggcggcggat ttgtcctact
     2821 caggagagcg ttcaccgaca aacaacagat aaaacgaaag gcccagtctt tcgactgagc
     2881 ctttcgtttt atttgatgcc tttaattaag cggccgcggc gcgcccgtcg acgcgcgcgc
     2941 ggctgaggat acctcagcac ttcctcattt gtcctactca ggagagcgtt caccgacaaa
     3001 caacagataa aacgaaaggc ccagtctttc gactgagcct ttcgttttat ttggcgttgc
     3061 gcttgacggc tagctcagtc ctaggtacag tgctagctac tagagattat aaggagatat
     3121 acctatgacg gtctgcgcaa aaaaacacgt tcatctcact cgcgatgctg cggagcagtt
     3181 actggctgat attgatcgac gccttgatca gttattgccc gtggagggag aacgggatgt
     3241 tgtgggtgcc gcgatgcgtg aaggtgcgct ggcaccggga aaacgtattc gccccatgtt
     3301 gctgttgctg accgcccgcg atctgggttg cgctgtcagc catgacggat tactggattt
     3361 ggcctgtgcg gtggaaatgg tccacgcggc ttcgctgatc cttgacgata tgccctgcat
     3421 ggacgatgcg aagctgcggc gcggacgccc taccattcat tctcattacg gagagcatgt
     3481 ggcaatactg gcggcggttg ccttgctgag taaagccttt ggcgtaattg ccgatgcaga
     3541 tggcctcacg ccgctggcaa aaaatcgggc ggtttctgaa ctgtcaaacg ccatcggcat
     3601 gcaaggattg gttcagggtc agttcaagga tctgtctgaa ggggataagc cgcgcagcgc
     3661 tgaagctatt ttgatgacga atcactttaa aaccagcacg ctgttttgtg cctccatgca
     3721 gatggcctcg attgttgcga atgcctccag cgaagcgcgt gattgcctgc atcgtttttc
     3781 acttgatctt ggtcaggcat ttcaactgct ggacgatttg accgatggca tgaccgacac
     3841 cggtaaggat agcaatcagg acgccggtaa atcgacgctg gtcaatctgt taggcccgag
     3901 ggcggttgaa gaacgtctga gacaacatct tcagcttgcc agtgagcatc tctctgcggc
     3961 ctgccaacac gggcacgcca ctcaacattt tattcaggcc tggtttgaca aaaaactcgc
     4021 tgccgtcagt taataatact agagctcaag gaggtactag atgaataatc cgtcgttact
     4081 caatcatgcg gtcgaaacga tggcagttgg ctcgaaaagt tttgcgacag cctcaaagtt
     4141 atttgatgca aaaacccggc gcagcgtact gatgctctac gcctggtgcc gccattgtga
     4201 cgatgttatt gacgatcaga cgctgggctt tcaggcccgg cagcctgcct tacaaacgcc
     4261 cgaacaacgt ctgatgcaac ttgagatgaa aacgcgccag gcctatgcag gatcgcagat
     4321 gcacgaaccg gcgtttgcgg cttttcagga agtggctatg gctcatgata tcgccccggc
     4381 ttacgcgttt gatcatctgg aaggcttcgc catggatgta cgcgaagcgc aatacagcca
     4441 actggatgat atgctgcgct attgctatca cgttgcaggc gttgtcggct tgatgatggc
     4501 gcaaatcatg ggcgtgcggg ataacgccac gctggaccgc gcctgtgacc ttgggctggc
     4561 atttcagttg accaatattg ctcgcgatat tgtggacgat gcgcatgcgg gccgctgtta
     4621 tctgccggca agctggctgg agcatgaagg tctgaacaaa gagaattatg cggcacctga
     4681 aaaccgtcag gcgctgagcc gtatcgcccg tcgtttggtg caggaagcag aaccttacta
     4741 tttgtctgcc acagccggcc tggcagggtt gcccctgcgt tccgcctggg caatcgctac
     4801 ggcgaagcag gtttaccgga aaataggtgt caaagttgaa caggccggtc agcaagcctg
     4861 ggatcagcgg cagtcaacga ccacgcccga aaaattaacg ctgctgctgg ccgcctctgg
     4921 tcaggccctt acttcccgga tgcgggctca tcctccccgc cctgcgcatc tctggcagcg
     4981 cccgctctaa taatactaga gctcaaggag gtactagatg aaaccaacta cggtaattgg
     5041 tgcaggcttc ggtggcctgg cactggcaat tcgtctacaa gctgcgggga tccccgtctt
     5101 actgcttgaa caacgtgata aacccggcgg tcgggcttat gtctacgagg atcaggggtt
     5161 tacctttgat gcaggcccga cggttatcac cgatcccagt gccattgaag aactgtttgc
     5221 actggcagga aaacagttaa aagagtatgt cgaactgctg ccggttacgc cgttttaccg
     5281 cctgtgttgg gagtcaggga aggtctttaa ttacgataac gatcaaaccc ggctcgaagc
     5341 gcagattcag cagtttaatc cccgcgatgt cgaaggttat cgtcagtttc tggactattc
     5401 acgcgcggtg tttaaagaaa gctatctaaa gctcggtact gtcccttttt tatcgttcag
     5461 agacatgctt cgcgccgcac ctcaactggc gaaactgcaa gcatggagaa gcgtttacag
     5521 taaggttgcc agttacatcg aagatgaaca tctgcgccag gcgttttctt tccactcgct
     5581 gttggtgggc ggcaatccct tcgccacctc atccatttat acgttgatac acgcgctgga
     5641 gcgtgagtgg ggcgtctggt ttccgcgtgg cggcaccggc gcattagttc aggggatgat
     5701 aaagctgttt caggatctgg gtggcgaagt cgtgttaaac gccagagtca gccatatgga
     5761 aacgacagga aacaagattg aagccgtgca tttagaggac ggtcgcaggt tcctgacgca
     5821 agccgtcgcg tcaaatgcag atgtggttca tacctatcgc gacctgttaa gccagcaccc
     5881 tgccgcggtt aagcagtcca acaaactgca aactaagcgc atgagtaact ctctgtttgt
     5941 gctctatttt ggtttgaatc accatcatga tcagctcgcg catcacacgg tttgtttcgg
     6001 cccgcgttac cgcgagctga ttgacgaaat ttttaatcat gatggcctcg cagaggactt
     6061 ctcactttat ctgcacgcgc cctgtgtcac ggattcgtca ctggcgcctg aaggttgcgg
     6121 cagttactat gtgttggcgc cggtgccgca tttaggcacc gcgaacctcg actggacggt
     6181 tgaggggcca aaactacgcg accgtatttt tgcgtacctt gagcagcatt acatgcctgg
     6241 cttacggagt cagctggtca cgcaccggat gtttacgccg tttgattttc gcgaccagct
     6301 taatgcctat catggctcag ccttttctgt ggagcccgtt cttacccaga gcgcctggtt
     6361 tcggccgcat aaccgcgata aaaccattac taatctctac ctggtcggcg caggcacgca
     6421 tcccggcgca ggcattcctg gcgtcatcgg ctcggcaaaa gcgacagcag gtttgatgct
     6481 ggaggatctg atataataat actagaggag gtactagatg caaccgcatt atgatctgat
     6541 tctcgtgggg gctggactcg cgaatggcct tatcgccctg cgtcttcagc agcagcaacc
     6601 tgatatgcgt attttgctta tcgacgccgc accccaggcg ggcgggaatc atacgtggtc
     6661 atttcaccac gatgatttga ctgagagcca acatcgttgg atagctccgc tggtggttca
     6721 tcactggccc gactatcagg tacgctttcc cacacgccgt cgtaagctga acagcggcta
     6781 cttttgtatt acttctcagc gtttcgctga ggttttacag cgacagtttg gcccgcactt
     6841 gtggatggat accgcggtcg cagaggttaa tgcggaatct gttcggttga aaaagggtca
     6901 ggttatcggt gcccgcgcgg tgattgacgg gcggggttat gcggcaaatt cagcactgag
     6961 cgtgggcttc caggcgttta ttggccagga atggcgattg agccacccgc atggtttatc
     7021 gtctcccatt atcatggatg ccacggtcga tcagcaaaat ggttatcgct tcgtgtacag
     7081 cctgccgctc tcgccgacca gattgttaat tgaagacacg cactatattg ataatgcgac
     7141 attagatcct gaatgcgcgc ggcaaaatat ttgcgactat gccgcgcaac agggttggca
     7201 gcttcagaca ctgctgcgag aagaacaggg cgccttaccc attactctgt cgggcaatgc
     7261 cgacgcattc tggcagcagc gccccctggc ctgtagtgga ttacgtgccg gtctgttcca
     7321 tcctaccacc ggctattcac tgccgctggc ggttgccgtg gccgaccgcc tgagtgcact
     7381 tgatgtcttt acgtcggcct caattcacca tgccattacg cattttgccc gcgagcgctg
     7441 gcagcagcag ggctttttcc gcatgctgaa tcgcatgctg tttttagccg gacccgccga
     7501 ttcacgctgg cgggttatgc agcgttttta tggtttacct gaagatttaa ttgcccgttt
     7561 ttatgcggga aaactcacgc tgaccgatcg gctacgtatt ctgagcggca agccgcctgt
     7621 tccggtatta gcagcattgc aagccattat gacgactcat cgttaaccaa ttattgaagg
     7681 ccgctaacgc ggcctttttt tgtttctggt ctcccaaaaa tttatttgct tattaatcat
     7741 ccggctcgta taatgtgtgg agggcccaag ttcacttaaa aaggagaata gttatgaaat
     7801 cgaacaatgc gctcatcgtc atcctcggca ccgtcaccct ggatgctgta ggcataggct
     7861 tggttatgcc ggtactgccg ggcctcttgc gggatatcgt ccattccgac agcatcgcca
     7921 gtcactatgg cgtgctgcta gcgtaaatac ggttatgctg aggtcgcctc agcggccggc
     7981 ccctgcaggc gccggcgact ag
//
