# Supplementary material for: A standardized genome architecture for bacterial synthetic biology (SEGA)
Source: Nat Commun. 2021 Oct 7;12:5876. doi: 10.1038/s41467-021-26155-5 (PMC8497626; doi:10.1038/s41467-021-26155-5)
Supplement: Supplementary file 6 — Source data [file 41467_2021_26155_MOESM6_ESM.zip › pSEVA27-J23100-crtIY-tetA_term.gb]

LOCUS       Exported                6167 bp ds-DNA     circular SYN 17-JUN-2021
DEFINITION  synthetic circular DNA
ACCESSION   .
VERSION     .
KEYWORDS    .
SOURCE      synthetic DNA construct
  ORGANISM  synthetic DNA construct
REFERENCE   1  (bases 1 to 6167)
  AUTHORS   Trial User
  TITLE     Direct Submission
  JOURNAL   Exported Jun 17, 2021 from SnapGene 4.2.11
            http://www.snapgene.com
FEATURES             Location/Qualifiers
     source          1..6167
                     /organism="synthetic DNA construct"
                     /mol_type="other DNA"
     terminator      6..100
                     /label=lambda t0 terminator
                     /note="transcription terminator from phage lambda"
     CDS             232..1047
                     /codon_start=1
                     /product="aminoglycoside phosphotransferase"
                     /label=KanR
                     /note="confers resistance to kanamycin in bacteria or G418 
                     (Geneticin(R)) in eukaryotes"
                     /translation="MSHIQRETSCSRPRLNSNMDADLYGYKWARDNVGQSGATIYRLYG
                     KPDAPELFLKHGKGSVANDVTDEMVRLNWLTEFMPLPTIKHFIRTPDDAWLLTTAIPGK
                     TAFQVLEEYPDSGENIVDALAVFLRRLHSIPVCNCPFNSDRVFRLAQAQSRMNNGLVDA
                     SDFDDERNGWPVEQVWKEMHKLLPFSPDSVVTHGDFSLDNLIFDEGKLIGCIDVGRVGI
                     ADRYQDLAILWNCLGEFSPSLQKRLFQKYGIDNPDMNKLQFHLMLDEFF"
     misc_feature    1068..1313
                     /label=oriT
     CDS             complement(1322..2272)
                     /codon_start=1
                     /gene="rep101"
                     /product="protein needed for replication with the pSC101 
                     origin"
                     /label=Rep101
                     /translation="MSELVVFKANELAISRYDLTEHETKLILCCVALLNPTIENPTRKE
                     RTVSFTYNQYAQMMNISRENAYGVLAKATRELMTRTVEIRNPLVKGFEIFQWTNYAKFS
                     SEKLELVFSEEILPYLFQLKKFIKYNLEHVKSFENKYSMRIYEWLLKELTQKKTHKANI
                     EISLDEFKFMLMLENNYHEFKRLNQWVLKPISKDLNTYSNMKLVVDKRGRPTDTLIFQV
                     ELDRQMDLVTELENNQIKMNGDKIPTTITSDSYLHNGLRKTLHDALTAKIQLTSFEAKF
                     LSDMQSKYDLNGSFSWLTQKQRTTLENILAKYGRI"
     rep_origin      2320..2542
                     /label=pSC101 ori
                     /note="low-copy replication origin that requires the Rep101
                     protein"
     terminator      2809..2895
                     /gene="Escherichia coli rrnB"
                     /label=rrnB T1 terminator
                     /note="transcription terminator T1 from the E. coli rrnB 
                     gene"
     misc_feature    2905..2941
                     /label=LSL
     misc_feature    2942..2948
                     /label=Nt.BbvCI
                     /note="Nicking restriction enzyme CC TCAGC"
     misc_feature    2947..2953
                     /label=Overhang
     misc_feature    2954..2966
                     /label=Nt.BbvCI
                     /note="Nicking restriction enzyme CC TCAGC"
     misc_feature    2967..3053
                     /label=rrnB terminator
     misc_feature    3051
                     /label=C
     misc_feature    3063..3097
                     /label=P-J23100
     CDS             3109..3158
                     /codon_start=1
                     /label=crtB
                     /translation="AHPPRPAHLWQRPL*"
     CDS             3183..4661
                     /codon_start=1
                     /label=crtI
                     /label=crtK
                     /translation="MKPTTVIGAGFGGLALAIRLQAAGIPVLLLEQRDKPGGRAYVYED
                     QGFTFDAGPTVITDPSAIEELFALAGKQLKEYVELLPVTPFYRLCWESGKVFNYDNDQT
                     RLEAQIQQFNPRDVEGYRQFLDYSRAVFKEGYLKLGTVPFLSFRDMLRAAPQLAKLQAW
                     RSVYSKVASYIEDEHLRQAFSFHSLLVGGNPFATSSIYTLIHALEREWGVWFPRGGTGA
                     LVQGMIKLFQDLGGEVVLNARVSHMETTGNKIEAVHLEDGRRFLTQAVASNADVVHTYR
                     DLLSQHPAAVKQSNKLQTKRMSNSLFVLYFGLNHHHDQLAHHTVCFGPRYRELIDEIFN
                     HDGLAEDFSLYLHAPCVTDSSLAPEGCGSYYVLAPVPHLGTANLDWTVEGPKLRDRIFA
                     YLEQHYMPGLRSQLVTHRMFTPFDFRDQLNAYHGSAFSVEPVLTQSAWFRPHNRDKTIT
                     NLYLVGAGTHPGAGIPGVIGSAKATAGLMLEDLI"
     CDS             4683..5831
                     /codon_start=1
                     /label=crtY
                     /translation="MQPHYDLILVGAGLANGLIALRLQQQQPDMRILLIDAAPQAGGNH
                     TWSFHHDDLTESQHRWIAPLVVHHWPDYQVRFPTRRRKLNSGYFCITSQRFAEVLQRQF
                     GPHLWMDTAVAEVNAESVRLKKGQVIGARAVIDGRGYAANSALSVGFQAFIGQEWRLSH
                     PHGLSSPIIMDATVDQQNGYRFVYSLPLSPTRLLIEDTHYIDNATLDPECARQNICDYA
                     AQQGWQLQTLLREEQGALPITLSGNADAFWQQRPLACSGLRAGLFHPTTGYSLPLAVAV
                     ADRLSALDVFTSASIHHAITHFARERWQQQGFFRMLNRMLFLAGPADSRWRVMQRFYGL
                     PEDLIARFYAGKLTLTDRLRILSGKPPVPVLAALQAIMTTHR"
     misc_feature    5832..5880
                     /label=L3S3P22 Terminator (synthetic)
     promoter        5891..5919
                     /label=Promoter 3BCD2
     CDS             5959..6108
                     /codon_start=1
                     /gene="tet"
                     /product="tetracycline efflux protein"
                     /label=TcR
                     /note="confers resistance to tetracycline"
                     /translation="MKSNNALIVILGTVTLDAVGIGLVMPVLPGLLRDIVHSDSIASHY
                     GVLLA"
     misc_feature    6122..6128
                     /label=Nt.BbvCI
                     /note="Nicking restriction enzyme CC TCAGC"
     misc_feature    6127..6133
                     /label=Overhang
     misc_feature    6132..6138
                     /label=Nt.BbvCI
                     /note="Nicking restriction enzyme CC TCAGC"
     misc_feature    complement(6139..6167)
                     /label=RSL
ORIGIN
        1 tcttggactc ctgttgatag atccagtaat gacctcagaa ctccatctgg atttgttcag
       61 aacgctcggt tgccgccggg cgttttttat tggtgagaat ccaggggtcc ccaataatta
      121 cgatttaaat ttgtgtctca aaatctctga tgttacattg cacaagataa aaatatatca
      181 tcatgaacaa taaaactgtc tgcttacata aacagtaata caaggggtgt tatgagccat
      241 attcagcgtg aaacgagctg tagccgtccg cgtctgaaca gcaacatgga tgcggatctg
      301 tatggctata aatgggcgcg tgataacgtg ggtcagagcg gcgcgaccat ttatcgtctg
      361 tatggcaaac cggatgcgcc ggaactgttt ctgaaacatg gcaaaggcag cgtggcgaac
      421 gatgtgaccg atgaaatggt gcgtctgaac tggctgaccg aatttatgcc gctgccgacc
      481 attaaacatt ttattcgcac cccggatgat gcgtggctgc tgaccaccgc gattccgggc
      541 aaaaccgcgt ttcaggtgct ggaagaatat ccggatagcg gcgaaaacat tgtggatgcg
      601 ctggccgtgt ttctgcgtcg tctgcatagc attccggtgt gcaactgccc gtttaacagc
      661 gatcgtgtgt ttcgtctggc ccaggcgcag agccgtatga acaacggcct ggtggatgcg
      721 agcgattttg atgatgaacg taacggctgg ccggtggaac aggtgtggaa agaaatgcat
      781 aaactgctgc cgtttagccc ggatagcgtg gtgacccacg gcgattttag cctggataac
      841 ctgattttcg atgaaggcaa actgattggc tgcattgatg tgggccgtgt gggcattgcg
      901 gatcgttatc aggatctggc cattctgtgg aactgcctgg gcgaatttag cccgagcctg
      961 caaaaacgtc tgtttcagaa atatggcatt gataatccgg atatgaacaa actgcaattt
     1021 catctgatgc tggatgaatt tttctaataa ttaattggac cgttgtcctt ttccgctgca
     1081 taaccctgct tcggggtcat tatagcgatt ttttcggtat atccatcctt tttcgcacga
     1141 tatacaggat tttgccaaag ggttcgtgta gactttcctt ggtgtatcca acggcgtcag
     1201 ccgggcagga taggtgaagt aggcccaccc gcgagcgggt gttccttctt cactgtccct
     1261 tattcgcacc tggcggtgct caacgggaat cctgctctgc gaggctggcc gtaggccggc
     1321 ctcagatcct tccgtattta gccagtatgt tctctagtgt ggttcgttgt ttttgcgtga
     1381 gccatgagaa cgaaccattg agatcatact tactttgcat gtcactcaaa aattttgcct
     1441 caaaactggt gagctgaatt tttgcagtta aagcatcgtg tagtgttttt cttagtccgt
     1501 tatgtaggta ggaatctgat gtaatggttg ttggtatttt gtcaccattc atttttatct
     1561 ggttgttctc aagttcggtt acgagatcca tttgtctatc tagttcaact tggaaaatca
     1621 acgtatcagt cgggcggcct cgcttatcaa ccaccaattt catattgctg taagtgttta
     1681 aatctttact tattggtttc aaaacccatt ggttaagcct tttaaactca tggtagttat
     1741 tttcaagcat taacatgaac ttaaattcat caaggctaat ctctatattt gccttgtgag
     1801 ttttcttttg tgttagttct tttaataacc actcataaat cctcatagag tatttgtttt
     1861 caaaagactt aacatgttcc agattatatt ttatgaattt ttttaactgg aaaagataag
     1921 gcaatatctc ttcactaaaa actaattcta atttttcgct tgagaacttg gcatagtttg
     1981 tccactggaa aatctcaaag cctttaacca aaggattcct gatttccaca gttctcgtca
     2041 tcagctctct ggttgcttta gctaatacac cataagcatt ttccctactg atgttcatca
     2101 tctgagcgta ttggttataa gtgaacgata ccgtccgttc tttccttgta gggttttcaa
     2161 tcgtggggtt gagtagtgcc acacagcata aaattagctt ggtttcatgc tccgttaagt
     2221 catagcgact aatcgctagt tcatttgctt tgaaaacaac taattcagac atacatctca
     2281 attggtctag gtgattttaa tcactatacc aattgagatg ggctagtcaa tgataattac
     2341 atgtcctttt cctttgagtt gtgggtatct gtaaattctg ctagaccttt gctggaaaac
     2401 ttgtaaattc tgctagaccc tctgtaaatt ccgctagacc tttgtgtgtt ttttttgttt
     2461 atattcaagt ggttataatt tatagaataa agaaagaata aaaaaagata aaaagaatag
     2521 atcccagccc tgtgtataac tcactacttt agtcagttcc gcagtattac aaaaggatgt
     2581 cgcaaacgct gtttgctcct ctacaaaaca gaccttaaaa ccctaaaggc ttaagtagca
     2641 ccctcgcaag ctcgggcaaa tcgctgaata ttccttttgt ctccgaccat caggcacctg
     2701 agtcgctgtc tttttcgtga cattcagttc gctgcgctca cggctctggc agtgaatggg
     2761 ggtaaatggc actacaggcg cggcgcgccc agctgtctag ggcggcggat ttgtcctact
     2821 caggagagcg ttcaccgaca aacaacagat aaaacgaaag gcccagtctt tcgactgagc
     2881 ctttcgtttt atttgatgcc tttaattaag cggccgcggc gcgcccgtcg acgcgcgcgc
     2941 ggctgaggat acctcagcac ttcctcattt gtcctactca ggagagcgtt caccgacaaa
     3001 caacagataa aacgaaaggc ccagtctttc gactgagcct ttcgttttat ttggcgttgc
     3061 gcttgacggc tagctcagtc ctaggtacag tgctagctac tagagattgg gctcatcctc
     3121 cccgccctgc gcatctctgg cagcgcccgc tctaataata ctagagctca aggaggtact
     3181 agatgaaacc aactacggta attggtgcag gcttcggtgg cctggcactg gcaattcgtc
     3241 tacaagctgc ggggatcccc gtcttactgc ttgaacaacg tgataaaccc ggcggtcggg
     3301 cttatgtcta cgaggatcag gggtttacct ttgatgcagg cccgacggtt atcaccgatc
     3361 ccagtgccat tgaagaactg tttgcactgg caggaaaaca gttaaaagag tatgtcgaac
     3421 tgctgccggt tacgccgttt taccgcctgt gttgggagtc agggaaggtc tttaattacg
     3481 ataacgatca aacccggctc gaagcgcaga ttcagcagtt taatccccgc gatgtcgaag
     3541 gttatcgtca gtttctggac tattcacgcg cggtgtttaa agaaggctat ctaaagctcg
     3601 gtactgtccc ttttttatcg ttcagagaca tgcttcgcgc cgcacctcaa ctggcgaaac
     3661 tgcaagcatg gagaagcgtt tacagtaagg ttgccagtta catcgaagat gaacatctgc
     3721 gccaggcgtt ttctttccac tcgctgttgg tgggcggcaa tcccttcgcc acctcatcca
     3781 tttatacgtt gatacacgcg ctggagcgtg agtggggcgt ctggtttccg cgtggcggca
     3841 ccggcgcatt agttcagggg atgataaagc tgtttcagga tctgggtggc gaagtcgtgt
     3901 taaacgccag agtcagccat atggaaacga caggaaacaa gattgaagcc gtgcatttag
     3961 aggacggtcg caggttcctg acgcaagccg tcgcgtcaaa tgcagatgtg gttcatacct
     4021 atcgcgacct gttaagccag caccctgccg cggttaagca gtccaacaaa ctgcaaacta
     4081 agcgcatgag taactctctg tttgtgctct attttggttt gaatcaccat catgatcagc
     4141 tcgcgcatca cacggtttgt ttcggcccgc gttaccgcga gctgattgac gaaattttta
     4201 atcatgatgg cctcgcagag gacttctcac tttatctgca cgcgccctgt gtcacggatt
     4261 cgtcactggc gcctgaaggt tgcggcagtt actatgtgtt ggcgccggtg ccgcatttag
     4321 gcaccgcgaa cctcgactgg acggttgagg ggccaaaact acgcgaccgt atttttgcgt
     4381 accttgagca gcattacatg cctggcttac ggagtcagct ggtcacgcac cggatgttta
     4441 cgccgtttga ttttcgcgac cagcttaatg cctatcatgg ctcagccttt tctgtggagc
     4501 ccgttcttac ccagagcgcc tggtttcggc cgcataaccg cgataaaacc attactaatc
     4561 tctacctggt cggcgcaggc acgcatcccg gcgcaggcat tcctggcgtc atcggctcgg
     4621 caaaagcgac agcaggtttg atgctggagg atctgatata ataatactag aggaggtact
     4681 agatgcaacc gcattatgat ctgattctcg tgggggctgg actcgcgaat ggccttatcg
     4741 ccctgcgtct tcagcagcag caacctgata tgcgtatttt gcttatcgac gccgcacccc
     4801 aggcgggcgg gaatcatacg tggtcatttc accacgatga tttgactgag agccaacatc
     4861 gttggatagc tccgctggtg gttcatcact ggcccgacta tcaggtacgc tttcccacac
     4921 gccgtcgtaa gctgaacagc ggctactttt gtattacttc tcagcgtttc gctgaggttt
     4981 tacagcgaca gtttggcccg cacttgtgga tggataccgc ggtcgcagag gttaatgcgg
     5041 aatctgttcg gttgaaaaag ggtcaggtta tcggtgcccg cgcggtgatt gacgggcggg
     5101 gttatgcggc aaattcagca ctgagcgtgg gcttccaggc gtttattggc caggaatggc
     5161 gattgagcca cccgcatggt ttatcgtctc ccattatcat ggatgccacg gtcgatcagc
     5221 aaaatggtta tcgcttcgtg tacagcctgc cgctctcgcc gaccagattg ttaattgaag
     5281 acacgcacta tattgataat gcgacattag atcctgaatg cgcgcggcaa aatatttgcg
     5341 actatgccgc gcaacagggt tggcagcttc agacactgct gcgagaagaa cagggcgcct
     5401 tacccattac tctgtcgggc aatgccgacg cattctggca gcagcgcccc ctggcctgta
     5461 gtggattacg tgccggtctg ttccatccta ccaccggcta ttcactgccg ctggcggttg
     5521 ccgtggccga ccgcctgagt gcacttgatg tctttacgtc ggcctcaatt caccatgcca
     5581 ttacgcattt tgcccgcgag cgctggcagc agcagggctt tttccgcatg ctgaatcgca
     5641 tgctgttttt agccggaccc gccgattcac gctggcgggt tatgcagcgt ttttatggtt
     5701 tacctgaaga tttaattgcc cgtttttatg cgggaaaact cacgctgacc gatcggctac
     5761 gtattctgag cggcaagccg cctgttccgg tattagcagc attgcaagcc attatgacga
     5821 ctcatcgtta accaattatt gaaggccgct aacgcggcct ttttttgttt ctggtctccc
     5881 aaaaatttat ttgcttatta atcatccggc tcgtataatg tgtggagggc ccaagttcac
     5941 ttaaaaagga gannnnnnat gaartcnaac aatgcgctca tcgtcatcct cggcaccgtc
     6001 accctggatg ctgtaggcat aggcttggtt atgccggtac tgccgggcct cttgcgggat
     6061 atcgtccatt ccgacagcat cgccagtcac tatggcgtgc tgctagcgta aatacggtta
     6121 tgctgaggtc gcctcagcgg ccggcccctg caggcgccgg cgactag
//
