# Supplementary material for: A standardized genome architecture for bacterial synthetic biology (SEGA)
Source: Nat Commun. 2021 Oct 7;12:5876. doi: 10.1038/s41467-021-26155-5 (PMC8497626; doi:10.1038/s41467-021-26155-5)
Supplement: Supplementary file 6 — Source data [file 41467_2021_26155_MOESM6_ESM.zip › pSEVA27-J23100-PelB-sf-gfp-L3S3P22-5'tetA.gb]

LOCUS       Exported                4229 bp ds-DNA     circular SYN 09-JUN-2021
DEFINITION  synthetic circular DNA
ACCESSION   .
VERSION     .
KEYWORDS    .
SOURCE      synthetic DNA construct
  ORGANISM  synthetic DNA construct
REFERENCE   1  (bases 1 to 4229)
  AUTHORS   Trial User
  TITLE     Direct Submission
  JOURNAL   Exported Jun 17, 2021 from SnapGene 4.2.11
            http://www.snapgene.com
FEATURES             Location/Qualifiers
     source          1..4229
                     /organism="synthetic DNA construct"
                     /mol_type="other DNA"
     terminator      6..100
                     /label=lambda t0 terminator
                     /note="transcription terminator from phage lambda"
     CDS             232..1047
                     /codon_start=1
                     /product="aminoglycoside phosphotransferase"
                     /label=KanR
                     /note="confers resistance to kanamycin in bacteria or G418 
                     (Geneticin(R)) in eukaryotes"
                     /translation="MSHIQRETSCSRPRLNSNMDADLYGYKWARDNVGQSGATIYRLYG
                     KPDAPELFLKHGKGSVANDVTDEMVRLNWLTEFMPLPTIKHFIRTPDDAWLLTTAIPGK
                     TAFQVLEEYPDSGENIVDALAVFLRRLHSIPVCNCPFNSDRVFRLAQAQSRMNNGLVDA
                     SDFDDERNGWPVEQVWKEMHKLLPFSPDSVVTHGDFSLDNLIFDEGKLIGCIDVGRVGI
                     ADRYQDLAILWNCLGEFSPSLQKRLFQKYGIDNPDMNKLQFHLMLDEFF"
     misc_feature    1068..1313
                     /label=oriT
     CDS             complement(1322..2272)
                     /codon_start=1
                     /gene="rep101"
                     /product="protein needed for replication with the pSC101 
                     origin"
                     /label=Rep101
                     /translation="MSELVVFKANELAISRYDLTEHETKLILCCVALLNPTIENPTRKE
                     RTVSFTYNQYAQMMNISRENAYGVLAKATRELMTRTVEIRNPLVKGFEIFQWTNYAKFS
                     SEKLELVFSEEILPYLFQLKKFIKYNLEHVKSFENKYSMRIYEWLLKELTQKKTHKANI
                     EISLDEFKFMLMLENNYHEFKRLNQWVLKPISKDLNTYSNMKLVVDKRGRPTDTLIFQV
                     ELDRQMDLVTELENNQIKMNGDKIPTTITSDSYLHNGLRKTLHDALTAKIQLTSFEAKF
                     LSDMQSKYDLNGSFSWLTQKQRTTLENILAKYGRI"
     rep_origin      2320..2542
                     /label=pSC101 ori
                     /note="low-copy replication origin that requires the Rep101
                     protein"
     terminator      2809..2895
                     /gene="Escherichia coli rrnB"
                     /label=rrnB T1 terminator
                     /note="transcription terminator T1 from the E. coli rrnB 
                     gene"
     misc_feature    2905..2941
                     /label=LSL
     misc_feature    2942..2948
                     /label=Nt.BbvCI
                     /note="Nicking restriction enzyme CC TCAGC"
     misc_feature    2947..2953
                     /label=Overhang
     misc_feature    2954..3040
                     /label=rrnB Terminator
     misc_feature    3050..3084
                     /label=P-J23100
     RBS             3096..3107
                     /note="strong bacterial ribosome binding site (Elowitz and 
                     Leibler, 2000)"
     CDS             3117..3179
                     /codon_start=1
                     /gene="pelB (fragment)"
                     /product="leader peptide for secretion"
                     /label=PelBss
                     /translation="KYLLPTAAAGLLLLAAQPAMA"
     CDS             3180..3893
                     /codon_start=1
                     /label=sfGFP
                     /translation="RKGEELFTGVVPILVELDGDVNGHKFSVRGEGEGDATNGKLTLKF
                     ICTTGKLPVPWPTLVTTLTYGVQCFARYPDHMKQHDFFKSAMPEGYVQERTISFKDDGT
                     YKTRAEVKFEGDTLVNRIELKGIDFKEDGNILGHKLEYNFNSHNVYITADKQKNGIKAN
                     FKIRHNVEDGSVQLADHYQQNTPIGDGPVLLPDNHYLSTQSVLSKDPNEKRDHMVLLEF
                     VTAAGITHGMDELYK"
     misc_feature    3894..3942
                     /label=L3S3P22 Terminator
     promoter        3953..3981
                     /label=Promoter 3BCD2
     CDS             4021..4170
                     /codon_start=1
                     /gene="tet"
                     /product="tetracycline efflux protein"
                     /label=TcR
                     /note="confers resistance to tetracycline"
                     /translation="MKSNNALIVILGTVTLDAVGIGLVMPVLPGLLRDIVHSDSIASHY
                     GVLLA"
     misc_feature    4184..4190
                     /label=Nt.BbvCI
                     /note="Nicking restriction enzyme CC TCAGC"
     misc_feature    4189..4195
                     /label=Overhang
     misc_feature    4194..4200
                     /label=Nt.BbvCI
                     /note="Nicking restriction enzyme CC TCAGC"
     misc_feature    complement(4201..4229)
                     /label=RSL
ORIGIN
        1 tcttggactc ctgttgatag atccagtaat gacctcagaa ctccatctgg atttgttcag
       61 aacgctcggt tgccgccggg cgttttttat tggtgagaat ccaggggtcc ccaataatta
      121 cgatttaaat ttgtgtctca aaatctctga tgttacattg cacaagataa aaatatatca
      181 tcatgaacaa taaaactgtc tgcttacata aacagtaata caaggggtgt tatgagccat
      241 attcagcgtg aaacgagctg tagccgtccg cgtctgaaca gcaacatgga tgcggatctg
      301 tatggctata aatgggcgcg tgataacgtg ggtcagagcg gcgcgaccat ttatcgtctg
      361 tatggcaaac cggatgcgcc ggaactgttt ctgaaacatg gcaaaggcag cgtggcgaac
      421 gatgtgaccg atgaaatggt gcgtctgaac tggctgaccg aatttatgcc gctgccgacc
      481 attaaacatt ttattcgcac cccggatgat gcgtggctgc tgaccaccgc gattccgggc
      541 aaaaccgcgt ttcaggtgct ggaagaatat ccggatagcg gcgaaaacat tgtggatgcg
      601 ctggccgtgt ttctgcgtcg tctgcatagc attccggtgt gcaactgccc gtttaacagc
      661 gatcgtgtgt ttcgtctggc ccaggcgcag agccgtatga acaacggcct ggtggatgcg
      721 agcgattttg atgatgaacg taacggctgg ccggtggaac aggtgtggaa agaaatgcat
      781 aaactgctgc cgtttagccc ggatagcgtg gtgacccacg gcgattttag cctggataac
      841 ctgattttcg atgaaggcaa actgattggc tgcattgatg tgggccgtgt gggcattgcg
      901 gatcgttatc aggatctggc cattctgtgg aactgcctgg gcgaatttag cccgagcctg
      961 caaaaacgtc tgtttcagaa atatggcatt gataatccgg atatgaacaa actgcaattt
     1021 catctgatgc tggatgaatt tttctaataa ttaattggac cgttgtcctt ttccgctgca
     1081 taaccctgct tcggggtcat tatagcgatt ttttcggtat atccatcctt tttcgcacga
     1141 tatacaggat tttgccaaag ggttcgtgta gactttcctt ggtgtatcca acggcgtcag
     1201 ccgggcagga taggtgaagt aggcccaccc gcgagcgggt gttccttctt cactgtccct
     1261 tattcgcacc tggcggtgct caacgggaat cctgctctgc gaggctggcc gtaggccggc
     1321 ctcagatcct tccgtattta gccagtatgt tctctagtgt ggttcgttgt ttttgcgtga
     1381 gccatgagaa cgaaccattg agatcatact tactttgcat gtcactcaaa aattttgcct
     1441 caaaactggt gagctgaatt tttgcagtta aagcatcgtg tagtgttttt cttagtccgt
     1501 tatgtaggta ggaatctgat gtaatggttg ttggtatttt gtcaccattc atttttatct
     1561 ggttgttctc aagttcggtt acgagatcca tttgtctatc tagttcaact tggaaaatca
     1621 acgtatcagt cgggcggcct cgcttatcaa ccaccaattt catattgctg taagtgttta
     1681 aatctttact tattggtttc aaaacccatt ggttaagcct tttaaactca tggtagttat
     1741 tttcaagcat taacatgaac ttaaattcat caaggctaat ctctatattt gccttgtgag
     1801 ttttcttttg tgttagttct tttaataacc actcataaat cctcatagag tatttgtttt
     1861 caaaagactt aacatgttcc agattatatt ttatgaattt ttttaactgg aaaagataag
     1921 gcaatatctc ttcactaaaa actaattcta atttttcgct tgagaacttg gcatagtttg
     1981 tccactggaa aatctcaaag cctttaacca aaggattcct gatttccaca gttctcgtca
     2041 tcagctctct ggttgcttta gctaatacac cataagcatt ttccctactg atgttcatca
     2101 tctgagcgta ttggttataa gtgaacgata ccgtccgttc tttccttgta gggttttcaa
     2161 tcgtggggtt gagtagtgcc acacagcata aaattagctt ggtttcatgc tccgttaagt
     2221 catagcgact aatcgctagt tcatttgctt tgaaaacaac taattcagac atacatctca
     2281 attggtctag gtgattttaa tcactatacc aattgagatg ggctagtcaa tgataattac
     2341 atgtcctttt cctttgagtt gtgggtatct gtaaattctg ctagaccttt gctggaaaac
     2401 ttgtaaattc tgctagaccc tctgtaaatt ccgctagacc tttgtgtgtt ttttttgttt
     2461 atattcaagt ggttataatt tatagaataa agaaagaata aaaaaagata aaaagaatag
     2521 atcccagccc tgtgtataac tcactacttt agtcagttcc gcagtattac aaaaggatgt
     2581 cgcaaacgct gtttgctcct ctacaaaaca gaccttaaaa ccctaaaggc ttaagtagca
     2641 ccctcgcaag ctcgggcaaa tcgctgaata ttccttttgt ctccgaccat caggcacctg
     2701 agtcgctgtc tttttcgtga cattcagttc gctgcgctca cggctctggc agtgaatggg
     2761 ggtaaatggc actacaggcg cggcgcgccc agctgtctag ggcggcggat ttgtcctact
     2821 caggagagcg ttcaccgaca aacaacagat aaaacgaaag gcccagtctt tcgactgagc
     2881 ctttcgtttt atttgatgcc tttaattaag cggccgcggc gcgcccgtcg acgcgcgcgc
     2941 ggctgaggat accatttgtc ctactcagga gagcgttcac cgacaaacaa cagataaaac
     3001 gaaaggccca gtctttcgac tgagcctttc gttttatttg gcgttgcgct tgacggctag
     3061 ctcagtccta ggtacagtgc tagctactag agattaaaga ggagaaannn nnnatgaart
     3121 ayctgctgcc gaccgctgct gctggtctgc tgctcctcgc tgcccagccg gcgatggccc
     3181 gtaaaggcga agagctgttc actggtgtcg tccctattct ggtggaactg gatggtgatg
     3241 tcaacggtca taagttttcc gtgcgtggcg agggtgaagg tgacgcaact aatggtaaac
     3301 tgacgctgaa gttcatctgt actactggta aactgccggt accttggccg actctggtaa
     3361 cgacgctgac ttatggtgtt cagtgctttg ctcgttatcc ggaccacatg aagcagcatg
     3421 acttcttcaa gtccgccatg ccggaaggct atgtgcagga acgcacgatt tcctttaagg
     3481 atgacggcac gtacaaaacg cgtgcggaag tgaaatttga aggcgatacc ctggtaaacc
     3541 gcattgagct gaaaggcatt gactttaaag aagacggcaa tatcctgggc cataagctgg
     3601 aatacaattt taacagccac aatgtttaca tcaccgccga taaacaaaaa aatggcatta
     3661 aagcgaattt taaaattcgc cacaacgtgg aggatggcag cgtgcagctg gctgatcact
     3721 accagcaaaa cactccaatc ggtgatggtc ctgttctgct gccagacaat cactatctga
     3781 gcacgcaaag cgttctgtct aaagatccga acgagaaacg cgatcacatg gttctgctgg
     3841 agttcgtaac cgcagcgggc atcacgcatg gtatggatga actgtacaaa tgaccaatta
     3901 ttgaaggccg ctaacgcggc ctttttttgt ttctggtctc ccaaaaattt atttgcttat
     3961 taatcatccg gctcgtataa tgtgtggagg gcccaagttc acttaaaaag gagaatagtt
     4021 atgaaatcga acaatgcgct catcgtcatc ctcggcaccg tcaccctgga tgctgtaggc
     4081 ataggcttgg ttatgccggt actgccgggc ctcttgcggg atatcgtcca ttccgacagc
     4141 atcgccagtc actatggcgt gctgctagcg taaatacggt tatgctgagg tcgcctcagc
     4201 ggccggcccc tgcaggcgcc ggcgactag
//
