# Supplementary material for: A standardized genome architecture for bacterial synthetic biology (SEGA)
Source: Nat Commun. 2021 Oct 7;12:5876. doi: 10.1038/s41467-021-26155-5 (PMC8497626; doi:10.1038/s41467-021-26155-5)
Supplement: Supplementary file 6 — Source data [file 41467_2021_26155_MOESM6_ESM.zip › SEGA001-MG1655-J23100-truncTetA-S2P11-rrnC.gb]

LOCUS       SEGA001                2267 bp ds-DNA     linear   UNA 09-SEP-2021
DEFINITION  natural linear DNA.
ACCESSION   .
VERSION     .
KEYWORDS    .
SOURCE      natural DNA sequence
  ORGANISM  unspecified
REFERENCE   1  (bases 1 to 2267)
  AUTHORS   Morten Norholm Group
  TITLE     Direct Submission
  JOURNAL   Exported Sep 9, 2021 from SnapGene 4.2.11
            http://www.snapgene.com
FEATURES             Location/Qualifiers
     CDS             1..528
                     /codon_start=1
                     /label=glmS
                     /note="glmS"
                     /translation="VHGLQALPSRIEQMLSQDKRIEALAEDFSDKHHALFLGRGDQYPI
                     ALEGALKLKEISYIHAEAYAAGELKHGPLALIDADMPVIVVAPNNELLEKLKSNIEEVR
                     ARGGQLYVFADQDAGFVSSDNMHIIEMPHVEEVIAPIFYTVPLQLLAYHVALIKGTDVD
                     QPRNLAKSVTVE"
     terminator      538..594
                     /label=L3S2P11
                     /note="L3S2P11 Terminator"
     promoter        604..638
                     /label=P-J23100
                     /note="P-J23100"
     RBS             650..661
                     /note="RBS"
     CDS             662..1774
                     /codon_start=1
                     /gene="tet"
                     /product="tetracycline efflux protein"
                     /label=TcR
                     /note="TcR"
                     /note="confers resistance to tetracycline"
                     /translation="VLPGLLRDIVHSDSIASHYGVLLALYALMQFLCAPVLGALSDRFG
                     RRPVLLASLLGATIDYAIMATTPVLWILYAGRIVAGITGATGAVAGAYIADITDGEDRA
                     RHFGLMSACFGVGMVAGPVAGGLLGAISLHAPFLAAAVLNGLNLLLGCFLMQESHKGER
                     RPMPLRAFNPVSSFRWARGMTIVAALMTVFFIMQLVGQVPAALWVIFGEDRFRWSATMS
                     GLSLAVFGILHALAQAFVTGPATKRFGEKQAIIAGMAADALGYVLLAFATRGWMAFPIM
                     ILLASGGIGMPALQAMLSRQVDDDHQGQLQGSLAALTSLTSITGPLIVTAIYAASASTW
                     NGLAWIVGAALYLVCLPALRRGAWSRATST"
     terminator      1785..1825
                     /label=rrnC
                     /note="rrnC"
     CDS             2020..2267
                     /codon_start=1
                     /label=pstS
                     /note="pstS"
                     /translation="MKVMRTTVATVVAATLSMSAFSVFAEASLTGAGATFPAPVYAKWA
                     DTYQKETGNKVNYQGIGSSGGVKQIIANTVDFGASDA"
ORIGIN
        1 gtgcatggtc tgcaggcgct gccgagccgt attgagcaga tgctgtctca ggacaaacgc
       61 attgaagcgc tggcagaaga tttctctgac aaacatcacg cgctgttcct gggccgtggc
      121 gatcagtacc caatcgcgct ggaaggcgca ttgaagttga aagagatctc ttacattcac
      181 gctgaagcct acgctgctgg cgaactgaaa cacggtccgc tggcgctaat tgatgccgat
      241 atgccggtta ttgttgttgc accgaacaac gaattgctgg aaaaactgaa atccaacatt
      301 gaagaagttc gcgcgcgtgg cggtcagttg tatgtcttcg ccgatcagga tgcgggtttt
      361 gtaagtagcg ataacatgca catcatcgag atgccgcatg tggaagaggt gattgcaccg
      421 atcttctaca ccgttccgct gcagctgctg gcttaccatg tcgcgctgat caaaggcacc
      481 gacgttgacc agccgcgtaa cctggcaaaa tcggttacgg ttgagtaata aatggatctc
      541 ggtaccaaat tccagaaaag agacgctttc gagcgtcttt tttcgttttg gtccgcgttg
      601 cgcttgacgg ctagctcagt cctaggtaca gtgctagcta ctagagatta aagaggagaa
      661 agtactgccg ggcctcttgc gggatatcgt ccattccgac agcatcgcca gtcactatgg
      721 cgtgctgcta gcgctatatg cgttgatgca atttctatgc gcacccgttc tcggagcact
      781 gtccgaccgc tttggccgcc gcccagtcct gctcgcttcg ctacttggag ccactatcga
      841 ctacgcgatc atggcgacca cacccgtcct gtggattctc tacgccggac gcatcgtggc
      901 cggcatcacc ggcgccacag gtgcggttgc tggcgcctat atcgccgaca tcaccgatgg
      961 ggaagatcgg gctcgccact tcgggctcat gagcgcttgt ttcggcgtgg gtatggtggc
     1021 aggccccgtg gccgggggac tgttgggcgc catctccctg cacgcaccat tccttgcggc
     1081 ggcggtgctc aacggcctca acctactact gggctgcttc ctaatgcagg agtcgcataa
     1141 gggagagcgc cgtccgatgc ccttgagagc cttcaaccca gtcagctcct tccggtgggc
     1201 gcggggcatg accattgtgg ccgcacttat gactgtcttc tttatcatgc aactcgtagg
     1261 acaggtgccg gcagcgctct gggtcatttt cggcgaggac cgctttcgct ggagcgcgac
     1321 gatgagcggc ctgtcgcttg cggtattcgg aatcttgcac gccctcgctc aagccttcgt
     1381 cactggtccc gccaccaaac gtttcggcga gaagcaggcc attatcgccg gcatggcggc
     1441 cgacgcgctg ggctacgtct tgctggcgtt cgcgacgcga ggctggatgg ccttccccat
     1501 tatgattctt ctcgcttccg gcggcatcgg gatgcccgcg ttgcaggcca tgctgtccag
     1561 gcaggtagat gacgaccatc agggacagct tcaaggatcg ctcgcggctc ttaccagcct
     1621 aacttcgatc actggaccgc tgatcgtcac ggcgatttat gccgcctcgg cgagcacatg
     1681 gaacgggttg gcatggattg taggcgccgc cctatacctt gtctgcctcc ccgcgttgcg
     1741 tcgcggtgca tggagccggg ccacctcgac ctgagacaat tgtccagata aaaaaaatcc
     1801 ttagctttcg ctaaggatga tttctaaaat ttttctgtca tctcttcgtt attaatgttt
     1861 gtaattgact gaatatcaac gcttatttaa atcagactga agactttatc tctctgtcat
     1921 aaaactgtca tattccttac atataactgt cacctgtttg tcctattttg cttctcgtag
     1981 ccaacaaaca atgctttatg aatcctccca ggagacatta tgaaagttat gcgtaccacc
     2041 gtcgcaactg ttgtcgccgc gaccttatcg atgagtgctt tctctgtgtt tgcagaagca
     2101 agcctgacag gtgcaggtgc aaccttccct gcgccggtgt atgccaaatg ggctgacact
     2161 taccagaaag aaaccggtaa taaagttaac taccagggta tcggttcttc cggtggcgta
     2221 aaacagatta tcgctaatac cgttgatttt ggtgcctctg acgcgcc
//
