# Supplementary material for: A standardized genome architecture for bacterial synthetic biology (SEGA)
Source: Nat Commun. 2021 Oct 7;12:5876. doi: 10.1038/s41467-021-26155-5 (PMC8497626; doi:10.1038/s41467-021-26155-5)
Supplement: Supplementary file 6 — Source data [file 41467_2021_26155_MOESM6_ESM.zip › SEGA006-MG1655-J23100-med-BCD-GFP-T-tetA-S2P11-S3P22-rrnC.gb]

LOCUS       SEGA006                3248 bp ds-DNA     linear   UNA 09-SEP-2021
DEFINITION  natural linear DNA.
ACCESSION   .
VERSION     .
KEYWORDS    .
SOURCE      natural DNA sequence
  ORGANISM  unspecified
REFERENCE   1  (bases 1 to 3248)
  AUTHORS   Morten Norholm Group
  TITLE     Direct Submission
  JOURNAL   Exported Sep 9, 2021 from SnapGene 4.2.11
            http://www.snapgene.com
FEATURES             Location/Qualifiers
     CDS             1..528
                     /codon_start=1
                     /label=glmS
                     /note="glmS"
                     /translation="VHGLQALPSRIEQMLSQDKRIEALAEDFSDKHHALFLGRGDQYPI
                     ALEGALKLKEISYIHAEAYAAGELKHGPLALIDADMPVIVVAPNNELLEKLKSNIEEVR
                     ARGGQLYVFADQDAGFVSSDNMHIIEMPHVEEVIAPIFYTVPLQLLAYHVALIKGTDVD
                     QPRNLAKSVTVE"
     terminator      538..594
                     /label=L3S2P11 Terminator
                     /note="L3S2P11 Terminator"
     promoter        604..638
                     /label=P-J23100
                     /note="P-J23100"
     RBS             650..676
                     /note="TIR"
                     /note="medium TIR"
     CDS             668..723
                     /codon_start=1
                     /label=BCD
                     /note="BCD"
                     /translation="MKAIFVLKHLNHAKEVF"
     CDS             724..1434
                     /codon_start=1
                     /product="green fluorescent protein"
                     /label=GFP
                     /note="GFP"
                     /translation="SKGEELFTGVVPILVELDGDVNGHKFSVSGEGEGDATYGKLTLKF
                     ICTTGKLPVPWPTLVTTLTYGVQCFSRYPDHMKRHDFFKSAMPEGYVQERTISFKDDGN
                     YKTRAEVKFEGDTLVNRIELKGIDFKEDGNILGHKLEYNYNSHNVYITADKQKNGIKAN
                     FKIRHNIEDGSVQLADHYQQNTPIGDGPVLLPDNHYLSTQSALSKDPNEKRDHMVLLEF
                     VTAAGITHGMDELYK"
     terminator      1438..1486
                     /label=L3S3P22 Terminator (synthetic)
                     /note="L3S3P22 Terminator"
     promoter        1497..1525
                     /label=Promoter 3BCD2
                     /note="Promoter 3BCD2"
     CDS             1565..2755
                     /codon_start=1
                     /gene="tet"
                     /product="tetracycline efflux protein"
                     /label=TcR
                     /note="TcR"
                     /note="confers resistance to tetracycline"
                     /translation="MKSNNALIVILGTVTLDAVGIGLVMPVLPGLLRDIVHSDSIASHY
                     GVLLALYALMQFLCAPVLGALSDRFGRRPVLLASLLGATIDYAIMATTPVLWILYAGRI
                     VAGITGATGAVAGAYIADITDGEDRARHFGLMSACFGVGMVAGPVAGGLLGAISLHAPF
                     LAAAVLNGLNLLLGCFLMQESHKGERRPMPLRAFNPVSSFRWARGMTIVAALMTVFFIM
                     QLVGQVPAALWVIFGEDRFRWSATMSGLSLAVFGILHALAQAFVTGPATKRFGEKQAII
                     AGMAADALGYVLLAFATRGWMAFPIMILLASGGIGMPALQAMLSRQVDDDHQGQLQGSL
                     AALTSLTSITGPLIVTAIYAASASTWNGLAWIVGAALYLVCLPALRRGAWSRATST"
     terminator      2766..2806
                     /label=rrnC
                     /note="rrnC"
     CDS             3001..3248
                     /codon_start=1
                     /label=pstS
                     /note="pstS"
                     /translation="MKVMRTTVATVVAATLSMSAFSVFAEASLTGAGATFPAPVYAKWA
                     DTYQKETGNKVNYQGIGSSGGVKQIIANTVDFGASDA"
ORIGIN
        1 gtgcatggtc tgcaggcgct gccgagccgt attgagcaga tgctgtctca ggacaaacgc
       61 attgaagcgc tggcagaaga tttctctgac aaacatcacg cgctgttcct gggccgtggc
      121 gatcagtacc caatcgcgct ggaaggcgca ttgaagttga aagagatctc ttacattcac
      181 gctgaagcct acgctgctgg cgaactgaaa cacggtccgc tggcgctaat tgatgccgat
      241 atgccggtta ttgttgttgc accgaacaac gaattgctgg aaaaactgaa atccaacatt
      301 gaagaagttc gcgcgcgtgg cggtcagttg tatgtcttcg ccgatcagga tgcgggtttt
      361 gtaagtagcg ataacatgca catcatcgag atgccgcatg tggaagaggt gattgcaccg
      421 atcttctaca ccgttccgct gcagctgctg gcttaccatg tcgcgctgat caaaggcacc
      481 gacgttgacc agccgcgtaa cctggcaaaa tcggttacgg ttgagtaata aatggatctc
      541 ggtaccaaat tccagaaaag agacgctttc gagcgtcttt tttcgttttg gtccgcgttg
      601 cgcttgacgg ctagctcagt cctaggtaca gtgctagcta ctagagatta aagaggagaa
      661 agagctaatg aaggctattt tcgtactgaa acatcttaat catgctaagg aggttttcta
      721 atgagcaaag gagaagaact tttcactgga gttgtgccaa ttcttgttga attagatggt
      781 gatgttaatg ggcacaaatt ttctgtcagt ggagagggtg aaggtgatgc tacatacgga
      841 aaactcaccc ttaaatttat ttgcactact ggaaaactac ctgttccatg gccaacactt
      901 gtcactactc tgacctatgg cgttcaatgc ttttcccgtt atccggatca catgaaacgg
      961 catgactttt tcaagagtgc catgcccgaa ggttatgtac aggaacgcac tatatctttc
     1021 aaagatgacg ggaactacaa gacgcgtgct gaagtcaagt ttgaaggtga tacccttgtt
     1081 aatcgtatcg agttaaaggg tattgatttt aaagaagatg gaaacattct cggacacaaa
     1141 ctagagtaca actataactc acacaatgta tacatcacgg cagacaaaca aaagaatgga
     1201 atcaaagcta acttcaaaat tcgccacaac attgaagatg gttccgttca actagcagac
     1261 cattatcaac aaaatactcc aattggcgat ggccctgtcc ttttaccaga caaccattac
     1321 ctgtcgacac aatctgccct ttcgaaagat cccaacgaaa agcgtgacca catggtcctt
     1381 cttgagtttg taactgctgc tgggattaca catggcatgg atgagctcta caaatgacca
     1441 attattgaag gccgctaacg cggccttttt ttgtttctgg tctcccaaaa atttatttgc
     1501 ttattaatca tccggctcgt ataatgtgtg gagggcccaa gttcacttaa aaaggagaat
     1561 agttatgaaa tcgaacaatg cgctcatcgt catcctcggc accgtcaccc tggatgctgt
     1621 aggcataggc ttggttatgc cggtactgcc gggcctcttg cgggatatcg tccattccga
     1681 cagcatcgcc agtcactatg gcgtgctgct agcgctatat gcgttgatgc aatttctatg
     1741 cgcacccgtt ctcggagcac tgtccgaccg ctttggccgc cgcccagtcc tgctcgcttc
     1801 gctacttgga gccactatcg actacgcgat catggcgacc acacccgtcc tgtggattct
     1861 ctacgccgga cgcatcgtgg ccggcatcac cggcgccaca ggtgcggttg ctggcgccta
     1921 tatcgccgac atcaccgatg gggaagatcg ggctcgccac ttcgggctca tgagcgcttg
     1981 tttcggcgtg ggtatggtgg caggccccgt ggccggggga ctgttgggcg ccatctccct
     2041 gcacgcacca ttccttgcgg cggcggtgct caacggcctc aacctactac tgggctgctt
     2101 cctaatgcag gagtcgcata agggagagcg ccgtccgatg cccttgagag ccttcaaccc
     2161 agtcagctcc ttccggtggg cgcggggcat gaccattgtg gccgcactta tgactgtctt
     2221 ctttatcatg caactcgtag gacaggtgcc ggcagcgctc tgggtcattt tcggcgagga
     2281 ccgctttcgc tggagcgcga cgatgagcgg cctgtcgctt gcggtattcg gaatcttgca
     2341 cgccctcgct caagccttcg tcactggtcc cgccaccaaa cgtttcggcg agaagcaggc
     2401 cattatcgcc ggcatggcgg ccgacgcgct gggctacgtc ttgctggcgt tcgcgacgcg
     2461 aggctggatg gccttcccca ttatgattct tctcgcttcc ggcggcatcg ggatgcccgc
     2521 gttgcaggcc atgctgtcca ggcaggtaga tgacgaccat cagggacagc ttcaaggatc
     2581 gctcgcggct cttaccagcc taacttcgat cactggaccg ctgatcgtca cggcgattta
     2641 tgccgcctcg gcgagcacat ggaacgggtt ggcatggatt gtaggcgccg ccctatacct
     2701 tgtctgcctc cccgcgttgc gtcgcggtgc atggagccgg gccacctcga cctgagacaa
     2761 ttgtccagat aaaaaaaatc cttagctttc gctaaggatg atttctaaaa tttttctgtc
     2821 atctcttcgt tattaatgtt tgtaattgac tgaatatcaa cgcttattta aatcagactg
     2881 aagactttat ctctctgtca taaaactgtc atattcctta catataactg tcacctgttt
     2941 gtcctatttt gcttctcgta gccaacaaac aatgctttat gaatcctccc aggagacatt
     3001 atgaaagtta tgcgtaccac cgtcgcaact gttgtcgccg cgaccttatc gatgagtgct
     3061 ttctctgtgt ttgcagaagc aagcctgaca ggtgcaggtg caaccttccc tgcgccggtg
     3121 tatgccaaat gggctgacac ttaccagaaa gaaaccggta ataaagttaa ctaccagggt
     3181 atcggttctt ccggtggcgt aaaacagatt atcgctaata ccgttgattt tggtgcctct
     3241 gacgcgcc
//
