# Supplementary material for: A standardized genome architecture for bacterial synthetic biology (SEGA)
Source: Nat Commun. 2021 Oct 7;12:5876. doi: 10.1038/s41467-021-26155-5 (PMC8497626; doi:10.1038/s41467-021-26155-5)
Supplement: Supplementary file 6 — Source data [file 41467_2021_26155_MOESM6_ESM.zip › SEGA007-crtE-truncTetA-MG1655-J23100-high-BCD-crtE-truncTetA-1A.gb]

LOCUS       Exported                3238 bp ds-DNA     linear   UNA 17-JUN-2021
DEFINITION  natural linear DNA
ACCESSION   .
VERSION     .
KEYWORDS    .
SOURCE      natural DNA sequence
  ORGANISM  unspecified
REFERENCE   1  (bases 1 to 3238)
  AUTHORS   Morten Norholm Group
  TITLE     Direct Submission
  JOURNAL   Exported Jun 17, 2021 from SnapGene 4.2.11
            http://www.snapgene.com
FEATURES             Location/Qualifiers
     source          1..3238
                     /organism="unspecified"
                     /mol_type="genomic DNA"
     CDS             1..528
                     /codon_start=3
                     /label=glmS
                     /translation="VHGLQALPSRIEQMLSQDKRIEALAEDFSDKHHALFLGRGDQYPI
                     ALEGALKLKEISYIHAEAYAAGELKHGPLALIDADMPVIVVAPNNELLEKLKSNIEEVR
                     ARGGQLYVFADQDAGFVSSDNMHIIEMPHVEEVIAPIFYTVPLQLLAYHVALIKGTDVD
                     QPRNLAKSVTVE"
     misc_feature    538..594
                     /label=L3S2P11 Terminator
     misc_feature    604..638
                     /label=P-J23100
     RBS             650..661
                     /note="strong bacterial ribosome binding site (Elowitz and 
                     Leibler, 2000)"
     CDS             668..723
                     /codon_start=1
                     /label=BCD
                     /translation="MKAIFVLKHLNHAKEVF"
     misc_feature    706..714
                     /label=SD2
     misc_feature    719..721
                     /label=STOP BCD
     misc_feature    721..723
                     /label=start GOI
     CDS             724..1632
                     /codon_start=1
                     /label=crtE
                     /translation="TVCAKKHVHLTRDAAEQLLADIDRRLDQLLPVEGERDVVGAAMRE
                     GALAPGKRIRPMLLLLTARDLGCAVSHDGLLDLACAVEMVHAASLILDDMPCMDDAKLR
                     RGRPTIHSHYGEHVAILAAVALLSKAFGVIADADGLTPLAKNRAVSELSNAIGMQGLVQ
                     GQFKDLSEGDKPRSAEAILMTNHFKTSTLFCASMQMASIVANASSEARDCLHRFSLDLG
                     QAFQLLDDLTDGMTDTGKDSNQDAGKSTLVNLLGPRAVEERLRQHLQLASEHLSAACQH
                     GHATQHFIQAWFDKKLAAVS*"
     CDS             1633..2745
                     /codon_start=1
                     /label=tetA
                     /translation="VLPGLLRDIVHSDSIASHYGVLLALYALMQFLCAPVLGALSDRFG
                     RRPVLLASLLGATIDYAIMATTPVLWILYAGRIVAGITGATGAVAGAYIADITDGEDRA
                     RHFGLMSACFGVGMVAGPVAGGLLGAISLHAPFLAAAVLNGLNLLLGCFLMQESHKGER
                     RPMPLRAFNPVSSFRWARGMTIVAALMTVFFIMQLVGQVPAALWVIFGEDRFRWSATMS
                     GLSLAVFGILHALAQAFVTGPATKRFGEKQAIIAGMAADALGYVLLAFATRGWMAFPIM
                     ILLASGGIGMPALQAMLSRQVDDDHQGQLQGSLAALTSLTSITGPLIVTAIYAASASTW
                     NGLAWIVGAALYLVCLPALRRGAWSRATST"
     misc_feature    1633..1704
                     /label=RS - truncTetA
     misc_feature    2726..2775
                     /label=HR3
     terminator      2756..2796
                     /label=rrnC
     misc_feature    2797..2846
                     /label=homology
     CDS             2991..3238
                     /codon_start=1
                     /label=pstS
                     /translation="MKVMRTTVATVVAATLSMSAFSVFAEASLTGAGATFPAPVYAKWA
                     DTYQKETGNKVNYQGIGSSGGVKQIIANTVDFGASDA"
ORIGIN
        1 gtgcatggtc tgcaggcgct gccgagccgt attgagcaga tgctgtctca ggacaaacgc
       61 attgaagcgc tggcagaaga tttctctgac aaacatcacg cgctgttcct gggccgtggc
      121 gatcagtacc caatcgcgct ggaaggcgca ttgaagttga aagagatctc ttacattcac
      181 gctgaagcct acgctgctgg cgaactgaaa cacggtccgc tggcgctaat tgatgccgat
      241 atgccggtta ttgttgttgc accgaacaac gaattgctgg aaaaactgaa atccaacatt
      301 gaagaagttc gcgcgcgtgg cggtcagttg tatgtcttcg ccgatcagga tgcgggtttt
      361 gtaagtagcg ataacatgca catcatcgag atgccgcatg tggaagaggt gattgcaccg
      421 atcttctaca ccgttccgct gcagctgctg gcttaccatg tcgcgctgat caaaggcacc
      481 gacgttgacc agccgcgtaa cctggcaaaa tcggttacgg ttgagtaata aatggatctc
      541 ggtaccaaat tccagaaaag agacgctttc gagcgtcttt tttcgttttg gtccgcgttg
      601 cgcttgacgg ctagctcagt cctaggtaca gtgctagcta ctagagatta aagaggagaa
      661 actatatatg aaagcaattt tcgtactgaa acatcttaat catgctaagg aggttttcta
      721 atgacggtct gcgcaaaaaa acacgttcat ctcactcgcg atgctgcgga gcagttactg
      781 gctgatattg atcgacgcct tgatcagtta ttgcccgtgg agggagaacg ggatgttgtg
      841 ggtgccgcga tgcgtgaagg tgcgctggca ccgggaaaac gtattcgccc catgttgctg
      901 ttgctgaccg cccgcgatct gggttgcgct gtcagccatg acggattact ggatttggcc
      961 tgtgcggtgg aaatggtcca cgcggcttcg ctgatccttg acgatatgcc ctgcatggac
     1021 gatgcgaagc tgcggcgcgg acgccctacc attcattctc attacggaga gcatgtggca
     1081 atactggcgg cggttgcctt gctgagtaaa gcctttggcg taattgccga tgcagatggc
     1141 ctcacgccgc tggcaaaaaa tcgggcggtt tctgaactgt caaacgccat cggcatgcaa
     1201 ggattggttc agggtcagtt caaggatctg tctgaagggg ataagccgcg cagcgctgaa
     1261 gctattttga tgacgaatca ctttaaaacc agcacgctgt tttgtgcctc catgcagatg
     1321 gcctcgattg ttgcgaatgc ctccagcgaa gcgcgtgatt gcctgcatcg tttttcactt
     1381 gatcttggtc aggcatttca actgctggac gatttgaccg atggcatgac cgacaccggt
     1441 aaggatagca atcaggacgc cggtaaatcg acgctggtca atctgttagg cccgagggcg
     1501 gttgaagaac gtctgagaca acatcttcag cttgccagtg agcatctctc tgcggcctgc
     1561 caacacgggc acgccactca acattttatt caggcctggt ttgacaaaaa actcgctgcc
     1621 gtcagttaat aagtactgcc gggcctcttg cgggatatcg tccattccga cagcatcgcc
     1681 agtcactatg gcgtgctgct agcgctatat gcgttgatgc aatttctatg cgcacccgtt
     1741 ctcggagcac tgtccgaccg ctttggccgc cgcccagtcc tgctcgcttc gctacttgga
     1801 gccactatcg actacgcgat catggcgacc acacccgtcc tgtggattct ctacgccgga
     1861 cgcatcgtgg ccggcatcac cggcgccaca ggtgcggttg ctggcgccta tatcgccgac
     1921 atcaccgatg gggaagatcg ggctcgccac ttcgggctca tgagcgcttg tttcggcgtg
     1981 ggtatggtgg caggccccgt ggccggggga ctgttgggcg ccatctccct gcacgcacca
     2041 ttccttgcgg cggcggtgct caacggcctc aacctactac tgggctgctt cctaatgcag
     2101 gagtcgcata agggagagcg ccgtccgatg cccttgagag ccttcaaccc agtcagctcc
     2161 ttccggtggg cgcggggcat gaccattgtg gccgcactta tgactgtctt ctttatcatg
     2221 caactcgtag gacaggtgcc ggcagcgctc tgggtcattt tcggcgagga ccgctttcgc
     2281 tggagcgcga cgatgagcgg cctgtcgctt gcggtattcg gaatcttgca cgccctcgct
     2341 caagccttcg tcactggtcc cgccaccaaa cgtttcggcg agaagcaggc cattatcgcc
     2401 ggcatggcgg ccgacgcgct gggctacgtc ttgctggcgt tcgcgacgcg aggctggatg
     2461 gccttcccca ttatgattct tctcgcttcc ggcggcatcg ggatgcccgc gttgcaggcc
     2521 atgctgtcca ggcaggtaga tgacgaccat cagggacagc ttcaaggatc gctcgcggct
     2581 cttaccagcc taacttcgat cactggaccg ctgatcgtca cggcgattta tgccgcctcg
     2641 gcgagcacat ggaacgggtt ggcatggatt gtaggcgccg ccctatacct tgtctgcctc
     2701 cccgcgttgc gtcgcggtgc atggagccgg gccacctcga cctgagacaa ttgtccagat
     2761 aaaaaaaatc cttagctttc gctaaggatg atttctaaaa tttttctgtc atctcttcgt
     2821 tattaatgtt tgtaattgac tgaatatcaa cgcttattta aatcagactg aagactttat
     2881 ctctctgtca taaaactgtc atattcctta catataactg tcacctgttt gtcctatttt
     2941 gcttctcgta gccaacaaac aatgctttat gaatcctccc aggagacatt atgaaagtta
     3001 tgcgtaccac cgtcgcaact gttgtcgccg cgaccttatc gatgagtgct ttctctgtgt
     3061 ttgcagaagc aagcctgaca ggtgcaggtg caaccttccc tgcgccggtg tatgccaaat
     3121 gggctgacac ttaccagaaa gaaaccggta ataaagttaa ctaccagggt atcggttctt
     3181 ccggtggcgt aaaacagatt atcgctaata ccgttgattt tggtgcctct gacgcgcc
//
