# Supplementary material for: A standardized genome architecture for bacterial synthetic biology (SEGA)
Source: Nat Commun. 2021 Oct 7;12:5876. doi: 10.1038/s41467-021-26155-5 (PMC8497626; doi:10.1038/s41467-021-26155-5)
Supplement: Supplementary file 6 — Source data [file 41467_2021_26155_MOESM6_ESM.zip › SEGA007-crtEB-TetA-MG1655-J23100-high-BCD-crtEB-T-tetA-2A.gb]

LOCUS       Exported                4400 bp ds-DNA     linear   UNA 17-JUN-2021
DEFINITION  natural linear DNA
ACCESSION   .
VERSION     .
KEYWORDS    .
SOURCE      natural DNA sequence
  ORGANISM  unspecified
REFERENCE   1  (bases 1 to 4400)
  AUTHORS   Morten Norholm Group
  TITLE     Direct Submission
  JOURNAL   Exported Jun 17, 2021 from SnapGene 4.2.11
            http://www.snapgene.com
FEATURES             Location/Qualifiers
     source          1..4400
                     /organism="unspecified"
                     /mol_type="genomic DNA"
     CDS             1..528
                     /codon_start=3
                     /label=glmS
                     /translation="VHGLQALPSRIEQMLSQDKRIEALAEDFSDKHHALFLGRGDQYPI
                     ALEGALKLKEISYIHAEAYAAGELKHGPLALIDADMPVIVVAPNNELLEKLKSNIEEVR
                     ARGGQLYVFADQDAGFVSSDNMHIIEMPHVEEVIAPIFYTVPLQLLAYHVALIKGTDVD
                     QPRNLAKSVTVE"
     misc_feature    538..594
                     /label=L3S2P11 Terminator
     misc_feature    604..638
                     /label=P-J23100
     RBS             650..661
                     /note="strong bacterial ribosome binding site (Elowitz and 
                     Leibler, 2000)"
     CDS             668..723
                     /codon_start=1
                     /label=BCD
                     /translation="MKAIFVLKHLNHAKEVF"
     misc_feature    706..714
                     /label=SD2
     misc_feature    719..721
                     /label=STOP BCD
     misc_feature    721..723
                     /label=start GOI
     CDS             724..1632
                     /codon_start=1
                     /label=crtE
                     /translation="TVCAKKHVHLTRDAAEQLLADIDRRLDQLLPVEGERDVVGAAMRE
                     GALAPGKRIRPMLLLLTARDLGCAVSHDGLLDLACAVEMVHAASLILDDMPCMDDAKLR
                     RGRPTIHSHYGEHVAILAAVALLSKAFGVIADADGLTPLAKNRAVSELSNAIGMQGLVQ
                     GQFKDLSEGDKPRSAEAILMTNHFKTSTLFCASMQMASIVANASSEARDCLHRFSLDLG
                     QAFQLLDDLTDGMTDTGKDSNQDAGKSTLVNLLGPRAVEERLRQHLQLASEHLSAACQH
                     GHATQHFIQAWFDKKLAAVS*"
     CDS             1657..2589
                     /codon_start=1
                     /label=crtB
                     /translation="MNNPSLLNHAVETMAVGSKSFATASKLFDAKTRRSVLMLYAWCRH
                     CDDVIDDQTLGFQARQPALQTPEQRLMQLEMKTRQAYAGSQMHEPAFAAFQEVAMAHDI
                     APAYAFDHLEGFAMDVREAQYSQLDDMLRYCYHVAGVVGLMMAQIMGVRDNATLDRACD
                     LGLAFQLTNIARDIVDDAHAGRCYLPASWLEHEGLNKENYAAPENRQALSRIARRLVQE
                     AEPYYLSATAGLAGLPLRSAWAIATAKQVYRKIGVKVEQAGQQAWDQRQSTTTPEKLTL
                     LLAASGQALTSRMRAHPPRPAHLWQRPL*"
     misc_feature    2047..2049
                     /label=Thr -> Met
     misc_feature    2590..2638
                     /label=L3S3P22 Terminator (synthetic)
     promoter        2649..2677
                     /label=Promoter 3BCD2
     CDS             2717..3907
                     /codon_start=1
                     /label=tetA
                     /translation="MKSNNALIVILGTVTLDAVGIGLVMPVLPGLLRDIVHSDSIASHY
                     GVLLALYALMQFLCAPVLGALSDRFGRRPVLLASLLGATIDYAIMATTPVLWILYAGRI
                     VAGITGATGAVAGAYIADITDGEDRARHFGLMSACFGVGMVAGPVAGGLLGAISLHAPF
                     LAAAVLNGLNLLLGCFLMQESHKGERRPMPLRAFNPVSSFRWARGMTIVAALMTVFFIM
                     QLVGQVPAALWVIFGEDRFRWSATMSGLSLAVFGILHALAQAFVTGPATKRFGEKQAII
                     AGMAADALGYVLLAFATRGWMAFPIMILLASGGIGMPALQAMLSRQVDDDHQGQLQGSL
                     AALTSLTSITGPLIVTAIYAASASTWNGLAWIVGAALYLVCLPALRRGAWSRATST"
     misc_feature    2795..2866
                     /label=RS - truncTetA
     misc_feature    3888..3937
                     /label=HR3
     terminator      3918..3958
                     /label=rrnC
     misc_feature    3959..4008
                     /label=homology
     CDS             4153..4400
                     /codon_start=1
                     /label=pstS
                     /translation="MKVMRTTVATVVAATLSMSAFSVFAEASLTGAGATFPAPVYAKWA
                     DTYQKETGNKVNYQGIGSSGGVKQIIANTVDFGASDA"
ORIGIN
        1 gtgcatggtc tgcaggcgct gccgagccgt attgagcaga tgctgtctca ggacaaacgc
       61 attgaagcgc tggcagaaga tttctctgac aaacatcacg cgctgttcct gggccgtggc
      121 gatcagtacc caatcgcgct ggaaggcgca ttgaagttga aagagatctc ttacattcac
      181 gctgaagcct acgctgctgg cgaactgaaa cacggtccgc tggcgctaat tgatgccgat
      241 atgccggtta ttgttgttgc accgaacaac gaattgctgg aaaaactgaa atccaacatt
      301 gaagaagttc gcgcgcgtgg cggtcagttg tatgtcttcg ccgatcagga tgcgggtttt
      361 gtaagtagcg ataacatgca catcatcgag atgccgcatg tggaagaggt gattgcaccg
      421 atcttctaca ccgttccgct gcagctgctg gcttaccatg tcgcgctgat caaaggcacc
      481 gacgttgacc agccgcgtaa cctggcaaaa tcggttacgg ttgagtaata aatggatctc
      541 ggtaccaaat tccagaaaag agacgctttc gagcgtcttt tttcgttttg gtccgcgttg
      601 cgcttgacgg ctagctcagt cctaggtaca gtgctagcta ctagagatta aagaggagaa
      661 actatatatg aaagcaattt tcgtactgaa acatcttaat catgctaagg aggttttcta
      721 atgacggtct gcgcaaaaaa acacgttcat ctcactcgcg atgctgcgga gcagttactg
      781 gctgatattg atcgacgcct tgatcagtta ttgcccgtgg agggagaacg ggatgttgtg
      841 ggtgccgcga tgcgtgaagg tgcgctggca ccgggaaaac gtattcgccc catgttgctg
      901 ttgctgaccg cccgcgatct gggttgcgct gtcagccatg acggattact ggatttggcc
      961 tgtgcggtgg aaatggtcca cgcggcttcg ctgatccttg acgatatgcc ctgcatggac
     1021 gatgcgaagc tgcggcgcgg acgccctacc attcattctc attacggaga gcatgtggca
     1081 atactggcgg cggttgcctt gctgagtaaa gcctttggcg taattgccga tgcagatggc
     1141 ctcacgccgc tggcaaaaaa tcgggcggtt tctgaactgt caaacgccat cggcatgcaa
     1201 ggattggttc agggtcagtt caaggatctg tctgaagggg ataagccgcg cagcgctgaa
     1261 gctattttga tgacgaatca ctttaaaacc agcacgctgt tttgtgcctc catgcagatg
     1321 gcctcgattg ttgcgaatgc ctccagcgaa gcgcgtgatt gcctgcatcg tttttcactt
     1381 gatcttggtc aggcatttca actgctggac gatttgaccg atggcatgac cgacaccggt
     1441 aaggatagca atcaggacgc cggtaaatcg acgctggtca atctgttagg cccgagggcg
     1501 gttgaagaac gtctgagaca acatcttcag cttgccagtg agcatctctc tgcggcctgc
     1561 caacacgggc acgccactca acattttatt caggcctggt ttgacaaaaa actcgctgcc
     1621 gtcagttaat aatactagag ctcaaggagg tactagatga ataatccgtc gttactcaat
     1681 catgcggtcg aaacgatggc agttggctcg aaaagttttg cgacagcctc aaagttattt
     1741 gatgcaaaaa cccggcgcag cgtactgatg ctctacgcct ggtgccgcca ttgtgacgat
     1801 gttattgacg atcagacgct gggctttcag gcccggcagc ctgccttaca aacgcccgaa
     1861 caacgtctga tgcaacttga gatgaaaacg cgccaggcct atgcaggatc gcagatgcac
     1921 gaaccggcgt ttgcggcttt tcaggaagtg gctatggctc atgatatcgc cccggcttac
     1981 gcgtttgatc atctggaagg cttcgccatg gatgtacgcg aagcgcaata cagccaactg
     2041 gatgatatgc tgcgctattg ctatcacgtt gcaggcgttg tcggcttgat gatggcgcaa
     2101 atcatgggcg tgcgggataa cgccacgctg gaccgcgcct gtgaccttgg gctggcattt
     2161 cagttgacca atattgctcg cgatattgtg gacgatgcgc atgcgggccg ctgttatctg
     2221 ccggcaagct ggctggagca tgaaggtctg aacaaagaga attatgcggc acctgaaaac
     2281 cgtcaggcgc tgagccgtat cgcccgtcgt ttggtgcagg aagcagaacc ttactatttg
     2341 tctgccacag ccggcctggc agggttgccc ctgcgttccg cctgggcaat cgctacggcg
     2401 aagcaggttt accggaaaat aggtgtcaaa gttgaacagg ccggtcagca agcctgggat
     2461 cagcggcagt caacgaccac gcccgaaaaa ttaacgctgc tgctggccgc ctctggtcag
     2521 gcccttactt cccggatgcg ggctcatcct ccccgccctg cgcatctctg gcagcgcccg
     2581 ctctaataac caattattga aggccgctaa cgcggccttt ttttgtttct ggtctcccaa
     2641 aaatttattt gcttattaat catccggctc gtataatgtg tggagggccc aagttcactt
     2701 aaaaaggaga atagttatga aatcgaacaa tgcgctcatc gtcatcctcg gcaccgtcac
     2761 cctggatgct gtaggcatag gcttggttat gccggtactg ccgggcctct tgcgggatat
     2821 cgtccattcc gacagcatcg ccagtcacta tggcgtgctg ctagcgctat atgcgttgat
     2881 gcaatttcta tgcgcacccg ttctcggagc actgtccgac cgctttggcc gccgcccagt
     2941 cctgctcgct tcgctacttg gagccactat cgactacgcg atcatggcga ccacacccgt
     3001 cctgtggatt ctctacgccg gacgcatcgt ggccggcatc accggcgcca caggtgcggt
     3061 tgctggcgcc tatatcgccg acatcaccga tggggaagat cgggctcgcc acttcgggct
     3121 catgagcgct tgtttcggcg tgggtatggt ggcaggcccc gtggccgggg gactgttggg
     3181 cgccatctcc ctgcacgcac cattccttgc ggcggcggtg ctcaacggcc tcaacctact
     3241 actgggctgc ttcctaatgc aggagtcgca taagggagag cgccgtccga tgcccttgag
     3301 agccttcaac ccagtcagct ccttccggtg ggcgcggggc atgaccattg tggccgcact
     3361 tatgactgtc ttctttatca tgcaactcgt aggacaggtg ccggcagcgc tctgggtcat
     3421 tttcggcgag gaccgctttc gctggagcgc gacgatgagc ggcctgtcgc ttgcggtatt
     3481 cggaatcttg cacgccctcg ctcaagcctt cgtcactggt cccgccacca aacgtttcgg
     3541 cgagaagcag gccattatcg ccggcatggc ggccgacgcg ctgggctacg tcttgctggc
     3601 gttcgcgacg cgaggctgga tggccttccc cattatgatt cttctcgctt ccggcggcat
     3661 cgggatgccc gcgttgcagg ccatgctgtc caggcaggta gatgacgacc atcagggaca
     3721 gcttcaagga tcgctcgcgg ctcttaccag cctaacttcg atcactggac cgctgatcgt
     3781 cacggcgatt tatgccgcct cggcgagcac atggaacggg ttggcatgga ttgtaggcgc
     3841 cgccctatac cttgtctgcc tccccgcgtt gcgtcgcggt gcatggagcc gggccacctc
     3901 gacctgagac aattgtccag ataaaaaaaa tccttagctt tcgctaagga tgatttctaa
     3961 aatttttctg tcatctcttc gttattaatg tttgtaattg actgaatatc aacgcttatt
     4021 taaatcagac tgaagacttt atctctctgt cataaaactg tcatattcct tacatataac
     4081 tgtcacctgt ttgtcctatt ttgcttctcg tagccaacaa acaatgcttt atgaatcctc
     4141 ccaggagaca ttatgaaagt tatgcgtacc accgtcgcaa ctgttgtcgc cgcgacctta
     4201 tcgatgagtg ctttctctgt gtttgcagaa gcaagcctga caggtgcagg tgcaaccttc
     4261 cctgcgccgg tgtatgccaa atgggctgac acttaccaga aagaaaccgg taataaagtt
     4321 aactaccagg gtatcggttc ttccggtggc gtaaaacaga ttatcgctaa taccgttgat
     4381 tttggtgcct ctgacgcgcc
//
