# Supplementary material for: A standardized genome architecture for bacterial synthetic biology (SEGA)
Source: Nat Commun. 2021 Oct 7;12:5876. doi: 10.1038/s41467-021-26155-5 (PMC8497626; doi:10.1038/s41467-021-26155-5)
Supplement: Supplementary file 6 — Source data [file 41467_2021_26155_MOESM6_ESM.zip › SEGA007-crtEBI-truncTetA-MG1655-J23100-high-BCD-crtEBI-truncTetA-3A.gb]

LOCUS       Exported                5698 bp ds-DNA     linear   UNA 17-JUN-2021
DEFINITION  natural linear DNA
ACCESSION   .
VERSION     .
KEYWORDS    .
SOURCE      natural DNA sequence
  ORGANISM  unspecified
REFERENCE   1  (bases 1 to 5698)
  AUTHORS   Morten Norholm Group
  TITLE     Direct Submission
  JOURNAL   Exported Jun 17, 2021 from SnapGene 4.2.11
            http://www.snapgene.com
FEATURES             Location/Qualifiers
     source          1..5698
                     /organism="unspecified"
                     /mol_type="genomic DNA"
     CDS             1..528
                     /codon_start=3
                     /label=glmS
                     /translation="VHGLQALPSRIEQMLSQDKRIEALAEDFSDKHHALFLGRGDQYPI
                     ALEGALKLKEISYIHAEAYAAGELKHGPLALIDADMPVIVVAPNNELLEKLKSNIEEVR
                     ARGGQLYVFADQDAGFVSSDNMHIIEMPHVEEVIAPIFYTVPLQLLAYHVALIKGTDVD
                     QPRNLAKSVTVE"
     misc_feature    538..594
                     /label=L3S2P11 Terminator
     misc_feature    604..638
                     /label=P-J23100
     misc_feature    608..610
                     /label=PAM
     RBS             650..661
                     /note="strong bacterial ribosome binding site (Elowitz and 
                     Leibler, 2000)"
     CDS             668..723
                     /codon_start=1
                     /label=BCD
                     /translation="MKAIFVLKHLNHAKEVF"
     misc_feature    706..714
                     /label=SD2
     misc_feature    719..721
                     /label=STOP BCD
     misc_feature    721..723
                     /label=start GOI
     CDS             724..1632
                     /codon_start=1
                     /label=crtE
                     /translation="TVCAKKHVHLTRDAAEQLLADIDRRLDQLLPVEGERDVVGAAMRE
                     GALAPGKRIRPMLLLLTARDLGCAVSHDGLLDLACAVEMVHAASLILDDMPCMDDAKLR
                     RGRPTIHSHYGEHVAILAAVALLSKAFGVIADADGLTPLAKNRAVSELSNAIGMQGLVQ
                     GQFKDLSEGDKPRSAEAILMTNHFKTSTLFCASMQMASIVANASSEARDCLHRFSLDLG
                     QAFQLLDDLTDGMTDTGKDSNQDAGKSTLVNLLGPRAVEERLRQHLQLASEHLSAACQH
                     GHATQHFIQAWFDKKLAAVS*"
     CDS             1657..2589
                     /codon_start=1
                     /label=crtB
                     /translation="MNNPSLLNHAVETMAVGSKSFATASKLFDAKTRRSVLMLYAWCRH
                     CDDVIDDQTLGFQARQPALQTPEQRLMQLEMKTRQAYAGSQMHEPAFAAFQEVAMAHDI
                     APAYAFDHLEGFAMDVREAQYSQLDDMLRYCYHVAGVVGLMMAQIMGVRDNATLDRACD
                     LGLAFQLTNIARDIVDDAHAGRCYLPASWLEHEGLNKENYAAPENRQALSRIARRLVQE
                     AEPYYLSATAGLAGLPLRSAWAIATAKQVYRKIGVKVEQAGQQAWDQRQSTTTPEKLTL
                     LLAASGQALTSRMRAHPPRPAHLWQRPL*"
     misc_feature    2047..2049
                     /label=Thr -> Met
     CDS             2614..4092
                     /codon_start=1
                     /label=crtI
                     /label=crtK
                     /translation="MKPTTVIGAGFGGLALAIRLQAAGIPVLLLEQRDKPGGRAYVYED
                     QGFTFDAGPTVITDPSAIEELFALAGKQLKEYVELLPVTPFYRLCWESGKVFNYDNDQT
                     RLEAQIQQFNPRDVEGYRQFLDYSRAVFKESYLKLGTVPFLSFRDMLRAAPQLAKLQAW
                     RSVYSKVASYIEDEHLRQAFSFHSLLVGGNPFATSSIYTLIHALEREWGVWFPRGGTGA
                     LVQGMIKLFQDLGGEVVLNARVSHMETTGNKIEAVHLEDGRRFLTQAVASNADVVHTYR
                     DLLSQHPAAVKQSNKLQTKRMSNSLFVLYFGLNHHHDQLAHHTVCFGPRYRELIDEIFN
                     HDGLAEDFSLYLHAPCVTDSSLAPEGCGSYYVLAPVPHLGTANLDWTVEGPKLRDRIFA
                     YLEQHYMPGLRSQLVTHRMFTPFDFRDQLNAYHGSAFSVEPVLTQSAWFRPHNRDKTIT
                     NLYLVGAGTHPGAGIPGVIGSAKATAGLMLEDLI"
     misc_feature    3016..3018
                     /label=Gly -> Ser
     CDS             4093..5205
                     /codon_start=1
                     /label=tetA
                     /translation="VLPGLLRDIVHSDSIASHYGVLLALYALMQFLCAPVLGALSDRFG
                     RRPVLLASLLGATIDYAIMATTPVLWILYAGRIVAGITGATGAVAGAYIADITDGEDRA
                     RHFGLMSACFGVGMVAGPVAGGLLGAISLHAPFLAAAVLNGLNLLLGCFLMQESHKGER
                     RPMPLRAFNPVSSFRWARGMTIVAALMTVFFIMQLVGQVPAALWVIFGEDRFRWSATMS
                     GLSLAVFGILHALAQAFVTGPATKRFGEKQAIIAGMAADALGYVLLAFATRGWMAFPIM
                     ILLASGGIGMPALQAMLSRQVDDDHQGQLQGSLAALTSLTSITGPLIVTAIYAASASTW
                     NGLAWIVGAALYLVCLPALRRGAWSRATST"
     misc_feature    4093..4164
                     /label=RS - truncTetA
     misc_feature    4753..4755
                     /label=Ile -> Met
     misc_feature    5186..5235
                     /label=HR3
     terminator      5216..5256
                     /label=rrnC
     misc_feature    5257..5306
                     /label=homology
     CDS             5451..5698
                     /codon_start=1
                     /label=pstS
                     /translation="MKVMRTTVATVVAATLSMSAFSVFAEASLTGAGATFPAPVYAKWA
                     DTYQKETGNKVNYQGIGSSGGVKQIIANTVDFGASDA"
ORIGIN
        1 gtgcatggtc tgcaggcgct gccgagccgt attgagcaga tgctgtctca ggacaaacgc
       61 attgaagcgc tggcagaaga tttctctgac aaacatcacg cgctgttcct gggccgtggc
      121 gatcagtacc caatcgcgct ggaaggcgca ttgaagttga aagagatctc ttacattcac
      181 gctgaagcct acgctgctgg cgaactgaaa cacggtccgc tggcgctaat tgatgccgat
      241 atgccggtta ttgttgttgc accgaacaac gaattgctgg aaaaactgaa atccaacatt
      301 gaagaagttc gcgcgcgtgg cggtcagttg tatgtcttcg ccgatcagga tgcgggtttt
      361 gtaagtagcg ataacatgca catcatcgag atgccgcatg tggaagaggt gattgcaccg
      421 atcttctaca ccgttccgct gcagctgctg gcttaccatg tcgcgctgat caaaggcacc
      481 gacgttgacc agccgcgtaa cctggcaaaa tcggttacgg ttgagtaata aatggatctc
      541 ggtaccaaat tccagaaaag agacgctttc gagcgtcttt tttcgttttg gtccgcgttg
      601 cgcttgacgg ctagctcagt cctaggtaca gtgctagcta ctagagatta aagaggagaa
      661 actatatatg aaagcaattt tcgtactgaa acatcttaat catgctaagg aggttttcta
      721 atgacggtct gcgcaaaaaa acacgttcat ctcactcgcg atgctgcgga gcagttactg
      781 gctgatattg atcgacgcct tgatcagtta ttgcccgtgg agggagaacg ggatgttgtg
      841 ggtgccgcga tgcgtgaagg tgcgctggca ccgggaaaac gtattcgccc catgttgctg
      901 ttgctgaccg cccgcgatct gggttgcgct gtcagccatg acggattact ggatttggcc
      961 tgtgcggtgg aaatggtcca cgcggcttcg ctgatccttg acgatatgcc ctgcatggac
     1021 gatgcgaagc tgcggcgcgg acgccctacc attcattctc attacggaga gcatgtggca
     1081 atactggcgg cggttgcctt gctgagtaaa gcctttggcg taattgccga tgcagatggc
     1141 ctcacgccgc tggcaaaaaa tcgggcggtt tctgaactgt caaacgccat cggcatgcaa
     1201 ggattggttc agggtcagtt caaggatctg tctgaagggg ataagccgcg cagcgctgaa
     1261 gctattttga tgacgaatca ctttaaaacc agcacgctgt tttgtgcctc catgcagatg
     1321 gcctcgattg ttgcgaatgc ctccagcgaa gcgcgtgatt gcctgcatcg tttttcactt
     1381 gatcttggtc aggcatttca actgctggac gatttgaccg atggcatgac cgacaccggt
     1441 aaggatagca atcaggacgc cggtaaatcg acgctggtca atctgttagg cccgagggcg
     1501 gttgaagaac gtctgagaca acatcttcag cttgccagtg agcatctctc tgcggcctgc
     1561 caacacgggc acgccactca acattttatt caggcctggt ttgacaaaaa actcgctgcc
     1621 gtcagttaat aatactagag ctcaaggagg tactagatga ataatccgtc gttactcaat
     1681 catgcggtcg aaacgatggc agttggctcg aaaagttttg cgacagcctc aaagttattt
     1741 gatgcaaaaa cccggcgcag cgtactgatg ctctacgcct ggtgccgcca ttgtgacgat
     1801 gttattgacg atcagacgct gggctttcag gcccggcagc ctgccttaca aacgcccgaa
     1861 caacgtctga tgcaacttga gatgaaaacg cgccaggcct atgcaggatc gcagatgcac
     1921 gaaccggcgt ttgcggcttt tcaggaagtg gctatggctc atgatatcgc cccggcttac
     1981 gcgtttgatc atctggaagg cttcgccatg gatgtacgcg aagcgcaata cagccaactg
     2041 gatgatatgc tgcgctattg ctatcacgtt gcaggcgttg tcggcttgat gatggcgcaa
     2101 atcatgggcg tgcgggataa cgccacgctg gaccgcgcct gtgaccttgg gctggcattt
     2161 cagttgacca atattgctcg cgatattgtg gacgatgcgc atgcgggccg ctgttatctg
     2221 ccggcaagct ggctggagca tgaaggtctg aacaaagaga attatgcggc acctgaaaac
     2281 cgtcaggcgc tgagccgtat cgcccgtcgt ttggtgcagg aagcagaacc ttactatttg
     2341 tctgccacag ccggcctggc agggttgccc ctgcgttccg cctgggcaat cgctacggcg
     2401 aagcaggttt accggaaaat aggtgtcaaa gttgaacagg ccggtcagca agcctgggat
     2461 cagcggcagt caacgaccac gcccgaaaaa ttaacgctgc tgctggccgc ctctggtcag
     2521 gcccttactt cccggatgcg ggctcatcct ccccgccctg cgcatctctg gcagcgcccg
     2581 ctctaataat actagagctc aaggaggtac tagatgaaac caactacggt aattggtgca
     2641 ggcttcggtg gcctggcact ggcaattcgt ctacaagctg cggggatccc cgtcttactg
     2701 cttgaacaac gtgataaacc cggcggtcgg gcttatgtct acgaggatca ggggtttacc
     2761 tttgatgcag gcccgacggt tatcaccgat cccagtgcca ttgaagaact gtttgcactg
     2821 gcaggaaaac agttaaaaga gtatgtcgaa ctgctgccgg ttacgccgtt ttaccgcctg
     2881 tgttgggagt cagggaaggt ctttaattac gataacgatc aaacccggct cgaagcgcag
     2941 attcagcagt ttaatccccg cgatgtcgaa ggttatcgtc agtttctgga ctattcacgc
     3001 gcggtgttta aagaaagcta tctaaagctc ggtactgtcc cttttttatc gttcagagac
     3061 atgcttcgcg ccgcacctca actggcgaaa ctgcaagcat ggagaagcgt ttacagtaag
     3121 gttgccagtt acatcgaaga tgaacatctg cgccaggcgt tttctttcca ctcgctgttg
     3181 gtgggcggca atcccttcgc cacctcatcc atttatacgt tgatacacgc gctggagcgt
     3241 gagtggggcg tctggtttcc gcgtggcggc accggcgcat tagttcaggg gatgataaag
     3301 ctgtttcagg atctgggtgg cgaagtcgtg ttaaacgcca gagtcagcca tatggaaacg
     3361 acaggaaaca agattgaagc cgtgcattta gaggacggtc gcaggttcct gacgcaagcc
     3421 gtcgcgtcaa atgcagatgt ggttcatacc tatcgcgacc tgttaagcca gcaccctgcc
     3481 gcggttaagc agtccaacaa actgcaaact aagcgcatga gtaactctct gtttgtgctc
     3541 tattttggtt tgaatcacca tcatgatcag ctcgcgcatc acacggtttg tttcggcccg
     3601 cgttaccgcg agctgattga cgaaattttt aatcatgatg gcctcgcaga ggacttctca
     3661 ctttatctgc acgcgccctg tgtcacggat tcgtcactgg cgcctgaagg ttgcggcagt
     3721 tactatgtgt tggcgccggt gccgcattta ggcaccgcga acctcgactg gacggttgag
     3781 gggccaaaac tacgcgaccg tatttttgcg taccttgagc agcattacat gcctggctta
     3841 cggagtcagc tggtcacgca ccggatgttt acgccgtttg attttcgcga ccagcttaat
     3901 gcctatcatg gctcagcctt ttctgtggag cccgttctta cccagagcgc ctggtttcgg
     3961 ccgcataacc gcgataaaac cattactaat ctctacctgg tcggcgcagg cacgcatccc
     4021 ggcgcaggca ttcctggcgt catcggctcg gcaaaagcga cagcaggttt gatgctggag
     4081 gatctgatat aagtactgcc gggcctcttg cgggatatcg tccattccga cagcatcgcc
     4141 agtcactatg gcgtgctgct agcgctatat gcgttgatgc aatttctatg cgcacccgtt
     4201 ctcggagcac tgtccgaccg ctttggccgc cgcccagtcc tgctcgcttc gctacttgga
     4261 gccactatcg actacgcgat catggcgacc acacccgtcc tgtggattct ctacgccgga
     4321 cgcatcgtgg ccggcatcac cggcgccaca ggtgcggttg ctggcgccta tatcgccgac
     4381 atcaccgatg gggaagatcg ggctcgccac ttcgggctca tgagcgcttg tttcggcgtg
     4441 ggtatggtgg caggccccgt ggccggggga ctgttgggcg ccatctccct gcacgcacca
     4501 ttccttgcgg cggcggtgct caacggcctc aacctactac tgggctgctt cctaatgcag
     4561 gagtcgcata agggagagcg ccgtccgatg cccttgagag ccttcaaccc agtcagctcc
     4621 ttccggtggg cgcggggcat gaccattgtg gccgcactta tgactgtctt ctttatcatg
     4681 caactcgtag gacaggtgcc ggcagcgctc tgggtcattt tcggcgagga ccgctttcgc
     4741 tggagcgcga cgatgagcgg cctgtcgctt gcggtattcg gaatcttgca cgccctcgct
     4801 caagccttcg tcactggtcc cgccaccaaa cgtttcggcg agaagcaggc cattatcgcc
     4861 ggcatggcgg ccgacgcgct gggctacgtc ttgctggcgt tcgcgacgcg aggctggatg
     4921 gccttcccca ttatgattct tctcgcttcc ggcggcatcg ggatgcccgc gttgcaggcc
     4981 atgctgtcca ggcaggtaga tgacgaccat cagggacagc ttcaaggatc gctcgcggct
     5041 cttaccagcc taacttcgat cactggaccg ctgatcgtca cggcgattta tgccgcctcg
     5101 gcgagcacat ggaacgggtt ggcatggatt gtaggcgccg ccctatacct tgtctgcctc
     5161 cccgcgttgc gtcgcggtgc atggagccgg gccacctcga cctgagacaa ttgtccagat
     5221 aaaaaaaatc cttagctttc gctaaggatg atttctaaaa tttttctgtc atctcttcgt
     5281 tattaatgtt tgtaattgac tgaatatcaa cgcttattta aatcagactg aagactttat
     5341 ctctctgtca taaaactgtc atattcctta catataactg tcacctgttt gtcctatttt
     5401 gcttctcgta gccaacaaac aatgctttat gaatcctccc aggagacatt atgaaagtta
     5461 tgcgtaccac cgtcgcaact gttgtcgccg cgaccttatc gatgagtgct ttctctgtgt
     5521 ttgcagaagc aagcctgaca ggtgcaggtg caaccttccc tgcgccggtg tatgccaaat
     5581 gggctgacac ttaccagaaa gaaaccggta ataaagttaa ctaccagggt atcggttctt
     5641 ccggtggcgt aaaacagatt atcgctaata ccgttgattt tggtgcctct gacgcgcc
//
