# Supplementary material for: A standardized genome architecture for bacterial synthetic biology (SEGA)
Source: Nat Commun. 2021 Oct 7;12:5876. doi: 10.1038/s41467-021-26155-5 (PMC8497626; doi:10.1038/s41467-021-26155-5)
Supplement: Supplementary file 6 — Source data [file 41467_2021_26155_MOESM6_ESM.zip › SEGA007-crtEBIY-TetA-MG1655-J23100-high-BCD-crtEBIY-T-tetA-4A.gb]

LOCUS       Exported                7073 bp ds-DNA     linear   UNA 17-JUN-2021
DEFINITION  natural linear DNA
ACCESSION   .
VERSION     .
KEYWORDS    .
SOURCE      natural DNA sequence
  ORGANISM  unspecified
REFERENCE   1  (bases 1 to 7073)
  AUTHORS   Morten Norholm Group
  TITLE     Direct Submission
  JOURNAL   Exported Jun 17, 2021 from SnapGene 4.2.11
            http://www.snapgene.com
FEATURES             Location/Qualifiers
     source          1..7073
                     /organism="unspecified"
                     /mol_type="genomic DNA"
     CDS             1..528
                     /codon_start=3
                     /label=glmS
                     /translation="VHGLQALPSRIEQMLSQDKRIEALAEDFSDKHHALFLGRGDQYPI
                     ALEGALKLKEISYIHAEAYAAGELKHGPLALIDADMPVIVVAPNNELLEKLKSNIEEVR
                     ARGGQLYVFADQDAGFVSSDNMHIIEMPHVEEVIAPIFYTVPLQLLAYHVALIKGTDVD
                     QPRNLAKSVTVE"
     misc_feature    538..594
                     /label=L3S2P11 Terminator
     misc_feature    604..638
                     /label=P-J23100
     RBS             650..661
                     /note="strong bacterial ribosome binding site (Elowitz and 
                     Leibler, 2000)"
     CDS             668..723
                     /codon_start=1
                     /label=BCD
                     /translation="MKAIFVLKHLNHAKEVF"
     misc_feature    706..714
                     /label=SD2
     misc_feature    719..721
                     /label=STOP BCD
     misc_feature    721..723
                     /label=start GOI
     CDS             724..1632
                     /codon_start=1
                     /label=crtE
                     /translation="TVCAKKHVHLTRDAAEQLLADIDRRLDQLLPVEGERDVVGAAMRE
                     GALAPGKRIRPMLLLLTARDLGCAVSHDGLLDLACAVEMVHAASLILDDMPCMDDAKLR
                     RGRPTIHSHYGEHVAILAAVALLSKAFGVIADADGLTPLAKNRAVSELSNAIGMQGLVQ
                     GQFKDLSEGDKPRSAEAILMTNHFKTSTLFCASMQMASIVANASSEARDCLHRFSLDLG
                     QAFQLLDDLTDGMTDTGKDSNQDAGKSTLVNLLGPRAVEERLRQHLQLASEHLSAACQH
                     GHATQHFIQAWFDKKLAAVS*"
     CDS             1657..2589
                     /codon_start=1
                     /label=crtB
                     /translation="MNNPSLLNHAVETMAVGSKSFATASKLFDAKTRRSVLMLYAWCRH
                     CDDVIDDQTLGFQARQPALQTPEQRLMQLEMKTRQAYAGSQMHEPAFAAFQEVAMAHDI
                     APAYAFDHLEGFAMDVREAQYSQLDDMLRYCYHVAGVVGLMMAQIMGVRDNATLDRACD
                     LGLAFQLTNIARDIVDDAHAGRCYLPASWLEHEGLNKENYAAPENRQALSRIARRLVQE
                     AEPYYLSATAGLAGLPLRSAWAIATAKQVYRKIGVKVEQAGQQAWDQRQSTTTPEKLTL
                     LLAASGQALTSRMRAHPPRPAHLWQRPL*"
     misc_feature    2047..2049
                     /label=Thr -> Met
     CDS             2614..4092
                     /codon_start=1
                     /label=crtI
                     /label=crtK
                     /translation="MKPTTVIGAGFGGLALAIRLQAAGIPVLLLEQRDKPGGRAYVYED
                     QGFTFDAGPTVITDPSAIEELFALAGKQLKEYVELLPVTPFYRLCWESGKVFNYDNDQT
                     RLEAQIQQFNPRDVEGYRQFLDYSRAVFKESYLKLGTVPFLSFRDMLRAAPQLAKLQAW
                     RSVYSKVASYIEDEHLRQAFSFHSLLVGGNPFATSSIYTLIHALEREWGVWFPRGGTGA
                     LVQGMIKLFQDLGGEVVLNARVSHMETTGNKIEAVHLEDGRRFLTQAVASNADVVHTYR
                     DLLSQHPAAVKQSNKLQTKRMSNSLFVLYFGLNHHHDQLAHHTVCFGPRYRELIDEIFN
                     HDGLAEDFSLYLHAPCVTDSSLAPEGCGSYYVLAPVPHLGTANLDWTVEGPKLRDRIFA
                     YLEQHYMPGLRSQLVTHRMFTPFDFRDQLNAYHGSAFSVEPVLTQSAWFRPHNRDKTIT
                     NLYLVGAGTHPGAGIPGVIGSAKATAGLMLEDLI"
     misc_feature    3016..3018
                     /label=Gly -> Ser
     CDS             4114..5262
                     /codon_start=1
                     /label=crtY
                     /translation="MQPHYDLILVGAGLANGLIALRLQQQQPDMRILLIDAAPQAGGNH
                     TWSFHHDDLTESQHRWIAPLVVHHWPDYQVRFPTRRRKLNSGYFCITSQRFAEVLQRQF
                     GPHLWMDTAVAEVNAESVRLKKGQVIGARAVIDGRGYAANSALSVGFQAFIGQEWRLSH
                     PHGLSSPIIMDATVDQQNGYRFVYSLPLSPTRLLIEDTHYIDNATLDPECARQNICDYA
                     AQQGWQLQTLLREEQGALPITLSGNADAFWQQRPLACSGLRAGLFHPTTGYSLPLAVAV
                     ADRLSALDVFTSASIHHAITHFARERWQQQGFFRMLNRMLFLAGPADSRWRVMQRFYGL
                     PEDLIARFYAGKLTLTDRLRILSGKPPVPVLAALQAIMTTHR"
     misc_feature    4402..4408
                     /label=Nt.BbvCI
                     /note="Nicking restriction enzyme CC TCAGC"
     misc_feature    5263..5311
                     /label=L3S3P22 Terminator (synthetic)
     promoter        5322..5350
                     /label=Promoter 3BCD2
     CDS             5390..6580
                     /codon_start=1
                     /label=tetA
                     /translation="MKSNNALIVILGTVTLDAVGIGLVMPVLPGLLRDIVHSDSIASHY
                     GVLLALYALMQFLCAPVLGALSDRFGRRPVLLASLLGATIDYAIMATTPVLWILYAGRI
                     VAGITGATGAVAGAYIADITDGEDRARHFGLMSACFGVGMVAGPVAGGLLGAISLHAPF
                     LAAAVLNGLNLLLGCFLMQESHKGERRPMPLRAFNPVSSFRWARGMTIVAALMTVFFIM
                     QLVGQVPAALWVIFGEDRFRWSATMSGLSLAVFGILHALAQAFVTGPATKRFGEKQAII
                     AGMAADALGYVLLAFATRGWMAFPIMILLASGGIGMPALQAMLSRQVDDDHQGQLQGSL
                     AALTSLTSITGPLIVTAIYAASASTWNGLAWIVGAALYLVCLPALRRGAWSRATST"
     misc_feature    5468..5539
                     /label=RS - truncTetA
     misc_feature    6128..6130
                     /label=Ile -> Met
     misc_feature    6561..6610
                     /label=HR3
     terminator      6591..6631
                     /label=rrnC
     misc_feature    6632..6681
                     /label=homology
     CDS             6826..7073
                     /codon_start=1
                     /label=pstS
                     /translation="MKVMRTTVATVVAATLSMSAFSVFAEASLTGAGATFPAPVYAKWA
                     DTYQKETGNKVNYQGIGSSGGVKQIIANTVDFGASDA"
ORIGIN
        1 gtgcatggtc tgcaggcgct gccgagccgt attgagcaga tgctgtctca ggacaaacgc
       61 attgaagcgc tggcagaaga tttctctgac aaacatcacg cgctgttcct gggccgtggc
      121 gatcagtacc caatcgcgct ggaaggcgca ttgaagttga aagagatctc ttacattcac
      181 gctgaagcct acgctgctgg cgaactgaaa cacggtccgc tggcgctaat tgatgccgat
      241 atgccggtta ttgttgttgc accgaacaac gaattgctgg aaaaactgaa atccaacatt
      301 gaagaagttc gcgcgcgtgg cggtcagttg tatgtcttcg ccgatcagga tgcgggtttt
      361 gtaagtagcg ataacatgca catcatcgag atgccgcatg tggaagaggt gattgcaccg
      421 atcttctaca ccgttccgct gcagctgctg gcttaccatg tcgcgctgat caaaggcacc
      481 gacgttgacc agccgcgtaa cctggcaaaa tcggttacgg ttgagtaata aatggatctc
      541 ggtaccaaat tccagaaaag agacgctttc gagcgtcttt tttcgttttg gtccgcgttg
      601 cgcttgacgg ctagctcagt cctaggtaca gtgctagcta ctagagatta aagaggagaa
      661 actatatatg aaagcaattt tcgtactgaa acatcttaat catgctaagg aggttttcta
      721 atgacggtct gcgcaaaaaa acacgttcat ctcactcgcg atgctgcgga gcagttactg
      781 gctgatattg atcgacgcct tgatcagtta ttgcccgtgg agggagaacg ggatgttgtg
      841 ggtgccgcga tgcgtgaagg tgcgctggca ccgggaaaac gtattcgccc catgttgctg
      901 ttgctgaccg cccgcgatct gggttgcgct gtcagccatg acggattact ggatttggcc
      961 tgtgcggtgg aaatggtcca cgcggcttcg ctgatccttg acgatatgcc ctgcatggac
     1021 gatgcgaagc tgcggcgcgg acgccctacc attcattctc attacggaga gcatgtggca
     1081 atactggcgg cggttgcctt gctgagtaaa gcctttggcg taattgccga tgcagatggc
     1141 ctcacgccgc tggcaaaaaa tcgggcggtt tctgaactgt caaacgccat cggcatgcaa
     1201 ggattggttc agggtcagtt caaggatctg tctgaagggg ataagccgcg cagcgctgaa
     1261 gctattttga tgacgaatca ctttaaaacc agcacgctgt tttgtgcctc catgcagatg
     1321 gcctcgattg ttgcgaatgc ctccagcgaa gcgcgtgatt gcctgcatcg tttttcactt
     1381 gatcttggtc aggcatttca actgctggac gatttgaccg atggcatgac cgacaccggt
     1441 aaggatagca atcaggacgc cggtaaatcg acgctggtca atctgttagg cccgagggcg
     1501 gttgaagaac gtctgagaca acatcttcag cttgccagtg agcatctctc tgcggcctgc
     1561 caacacgggc acgccactca acattttatt caggcctggt ttgacaaaaa actcgctgcc
     1621 gtcagttaat aatactagag ctcaaggagg tactagatga ataatccgtc gttactcaat
     1681 catgcggtcg aaacgatggc agttggctcg aaaagttttg cgacagcctc aaagttattt
     1741 gatgcaaaaa cccggcgcag cgtactgatg ctctacgcct ggtgccgcca ttgtgacgat
     1801 gttattgacg atcagacgct gggctttcag gcccggcagc ctgccttaca aacgcccgaa
     1861 caacgtctga tgcaacttga gatgaaaacg cgccaggcct atgcaggatc gcagatgcac
     1921 gaaccggcgt ttgcggcttt tcaggaagtg gctatggctc atgatatcgc cccggcttac
     1981 gcgtttgatc atctggaagg cttcgccatg gatgtacgcg aagcgcaata cagccaactg
     2041 gatgatatgc tgcgctattg ctatcacgtt gcaggcgttg tcggcttgat gatggcgcaa
     2101 atcatgggcg tgcgggataa cgccacgctg gaccgcgcct gtgaccttgg gctggcattt
     2161 cagttgacca atattgctcg cgatattgtg gacgatgcgc atgcgggccg ctgttatctg
     2221 ccggcaagct ggctggagca tgaaggtctg aacaaagaga attatgcggc acctgaaaac
     2281 cgtcaggcgc tgagccgtat cgcccgtcgt ttggtgcagg aagcagaacc ttactatttg
     2341 tctgccacag ccggcctggc agggttgccc ctgcgttccg cctgggcaat cgctacggcg
     2401 aagcaggttt accggaaaat aggtgtcaaa gttgaacagg ccggtcagca agcctgggat
     2461 cagcggcagt caacgaccac gcccgaaaaa ttaacgctgc tgctggccgc ctctggtcag
     2521 gcccttactt cccggatgcg ggctcatcct ccccgccctg cgcatctctg gcagcgcccg
     2581 ctctaataat actagagctc aaggaggtac tagatgaaac caactacggt aattggtgca
     2641 ggcttcggtg gcctggcact ggcaattcgt ctacaagctg cggggatccc cgtcttactg
     2701 cttgaacaac gtgataaacc cggcggtcgg gcttatgtct acgaggatca ggggtttacc
     2761 tttgatgcag gcccgacggt tatcaccgat cccagtgcca ttgaagaact gtttgcactg
     2821 gcaggaaaac agttaaaaga gtatgtcgaa ctgctgccgg ttacgccgtt ttaccgcctg
     2881 tgttgggagt cagggaaggt ctttaattac gataacgatc aaacccggct cgaagcgcag
     2941 attcagcagt ttaatccccg cgatgtcgaa ggttatcgtc agtttctgga ctattcacgc
     3001 gcggtgttta aagaaagcta tctaaagctc ggtactgtcc cttttttatc gttcagagac
     3061 atgcttcgcg ccgcacctca actggcgaaa ctgcaagcat ggagaagcgt ttacagtaag
     3121 gttgccagtt acatcgaaga tgaacatctg cgccaggcgt tttctttcca ctcgctgttg
     3181 gtgggcggca atcccttcgc cacctcatcc atttatacgt tgatacacgc gctggagcgt
     3241 gagtggggcg tctggtttcc gcgtggcggc accggcgcat tagttcaggg gatgataaag
     3301 ctgtttcagg atctgggtgg cgaagtcgtg ttaaacgcca gagtcagcca tatggaaacg
     3361 acaggaaaca agattgaagc cgtgcattta gaggacggtc gcaggttcct gacgcaagcc
     3421 gtcgcgtcaa atgcagatgt ggttcatacc tatcgcgacc tgttaagcca gcaccctgcc
     3481 gcggttaagc agtccaacaa actgcaaact aagcgcatga gtaactctct gtttgtgctc
     3541 tattttggtt tgaatcacca tcatgatcag ctcgcgcatc acacggtttg tttcggcccg
     3601 cgttaccgcg agctgattga cgaaattttt aatcatgatg gcctcgcaga ggacttctca
     3661 ctttatctgc acgcgccctg tgtcacggat tcgtcactgg cgcctgaagg ttgcggcagt
     3721 tactatgtgt tggcgccggt gccgcattta ggcaccgcga acctcgactg gacggttgag
     3781 gggccaaaac tacgcgaccg tatttttgcg taccttgagc agcattacat gcctggctta
     3841 cggagtcagc tggtcacgca ccggatgttt acgccgtttg attttcgcga ccagcttaat
     3901 gcctatcatg gctcagcctt ttctgtggag cccgttctta cccagagcgc ctggtttcgg
     3961 ccgcataacc gcgataaaac cattactaat ctctacctgg tcggcgcagg cacgcatccc
     4021 ggcgcaggca ttcctggcgt catcggctcg gcaaaagcga cagcaggttt gatgctggag
     4081 gatctgatat aataatacta gaggaggtac tagatgcaac cgcattatga tctgattctc
     4141 gtgggggctg gactcgcgaa tggccttatc gccctgcgtc ttcagcagca gcaacctgat
     4201 atgcgtattt tgcttatcga cgccgcaccc caggcgggcg ggaatcatac gtggtcattt
     4261 caccacgatg atttgactga gagccaacat cgttggatag ctccgctggt ggttcatcac
     4321 tggcccgact atcaggtacg ctttcccaca cgccgtcgta agctgaacag cggctacttt
     4381 tgtattactt ctcagcgttt cgctgaggtt ttacagcgac agtttggccc gcacttgtgg
     4441 atggataccg cggtcgcaga ggttaatgcg gaatctgttc ggttgaaaaa gggtcaggtt
     4501 atcggtgccc gcgcggtgat tgacgggcgg ggttatgcgg caaattcagc actgagcgtg
     4561 ggcttccagg cgtttattgg ccaggaatgg cgattgagcc acccgcatgg tttatcgtct
     4621 cccattatca tggatgccac ggtcgatcag caaaatggtt atcgcttcgt gtacagcctg
     4681 ccgctctcgc cgaccagatt gttaattgaa gacacgcact atattgataa tgcgacatta
     4741 gatcctgaat gcgcgcggca aaatatttgc gactatgccg cgcaacaggg ttggcagctt
     4801 cagacactgc tgcgagaaga acagggcgcc ttacccatta ctctgtcggg caatgccgac
     4861 gcattctggc agcagcgccc cctggcctgt agtggattac gtgccggtct gttccatcct
     4921 accaccggct attcactgcc gctggcggtt gccgtggccg accgcctgag tgcacttgat
     4981 gtctttacgt cggcctcaat tcaccatgcc attacgcatt ttgcccgcga gcgctggcag
     5041 cagcagggct ttttccgcat gctgaatcgc atgctgtttt tagccggacc cgccgattca
     5101 cgctggcggg ttatgcagcg tttttatggt ttacctgaag atttaattgc ccgtttttat
     5161 gcgggaaaac tcacgctgac cgatcggcta cgtattctga gcggcaagcc gcctgttccg
     5221 gtattagcag cattgcaagc cattatgacg actcatcgtt aaccaattat tgaaggccgc
     5281 taacgcggcc tttttttgtt tctggtctcc caaaaattta tttgcttatt aatcatccgg
     5341 ctcgtataat gtgtggaggg cccaagttca cttaaaaagg agaatagtta tgaaatcgaa
     5401 caatgcgctc atcgtcatcc tcggcaccgt caccctggat gctgtaggca taggcttggt
     5461 tatgccggta ctgccgggcc tcttgcggga tatcgtccat tccgacagca tcgccagtca
     5521 ctatggcgtg ctgctagcgc tatatgcgtt gatgcaattt ctatgcgcac ccgttctcgg
     5581 agcactgtcc gaccgctttg gccgccgccc agtcctgctc gcttcgctac ttggagccac
     5641 tatcgactac gcgatcatgg cgaccacacc cgtcctgtgg attctctacg ccggacgcat
     5701 cgtggccggc atcaccggcg ccacaggtgc ggttgctggc gcctatatcg ccgacatcac
     5761 cgatggggaa gatcgggctc gccacttcgg gctcatgagc gcttgtttcg gcgtgggtat
     5821 ggtggcaggc cccgtggccg ggggactgtt gggcgccatc tccctgcacg caccattcct
     5881 tgcggcggcg gtgctcaacg gcctcaacct actactgggc tgcttcctaa tgcaggagtc
     5941 gcataaggga gagcgccgtc cgatgccctt gagagccttc aacccagtca gctccttccg
     6001 gtgggcgcgg ggcatgacca ttgtggccgc acttatgact gtcttcttta tcatgcaact
     6061 cgtaggacag gtgccggcag cgctctgggt cattttcggc gaggaccgct ttcgctggag
     6121 cgcgacgatg agcggcctgt cgcttgcggt attcggaatc ttgcacgccc tcgctcaagc
     6181 cttcgtcact ggtcccgcca ccaaacgttt cggcgagaag caggccatta tcgccggcat
     6241 ggcggccgac gcgctgggct acgtcttgct ggcgttcgcg acgcgaggct ggatggcctt
     6301 ccccattatg attcttctcg cttccggcgg catcgggatg cccgcgttgc aggccatgct
     6361 gtccaggcag gtagatgacg accatcaggg acagcttcaa ggatcgctcg cggctcttac
     6421 cagcctaact tcgatcactg gaccgctgat cgtcacggcg atttatgccg cctcggcgag
     6481 cacatggaac gggttggcat ggattgtagg cgccgcccta taccttgtct gcctccccgc
     6541 gttgcgtcgc ggtgcatgga gccgggccac ctcgacctga gacaattgtc cagataaaaa
     6601 aaatccttag ctttcgctaa ggatgatttc taaaattttt ctgtcatctc ttcgttatta
     6661 atgtttgtaa ttgactgaat atcaacgctt atttaaatca gactgaagac tttatctctc
     6721 tgtcataaaa ctgtcatatt ccttacatat aactgtcacc tgtttgtcct attttgcttc
     6781 tcgtagccaa caaacaatgc tttatgaatc ctcccaggag acattatgaa agttatgcgt
     6841 accaccgtcg caactgttgt cgccgcgacc ttatcgatga gtgctttctc tgtgtttgca
     6901 gaagcaagcc tgacaggtgc aggtgcaacc ttccctgcgc cggtgtatgc caaatgggct
     6961 gacacttacc agaaagaaac cggtaataaa gttaactacc agggtatcgg ttcttccggt
     7021 ggcgtaaaac agattatcgc taataccgtt gattttggtg cctctgacgc gcc
//
