# Supplementary material for: A standardized genome architecture for bacterial synthetic biology (SEGA)
Source: Nat Commun. 2021 Oct 7;12:5876. doi: 10.1038/s41467-021-26155-5 (PMC8497626; doi:10.1038/s41467-021-26155-5)
Supplement: Supplementary file 6 — Source data [file 41467_2021_26155_MOESM6_ESM.zip › SEGA009-MG1655-J23100-medium-Ubiquitin-GFP-T-tetA-S2P11-S3P22-rrnC.gb]

LOCUS       SEGA009                3501 bp ds-DNA     linear   UNA 09-SEP-2021
DEFINITION  natural linear DNA.
ACCESSION   .
VERSION     .
KEYWORDS    .
SOURCE      natural DNA sequence
  ORGANISM  unspecified
REFERENCE   1  (bases 1 to 3501)
  AUTHORS   Morten Norholm Group
  TITLE     Direct Submission
  JOURNAL   Exported Sep 9, 2021 from SnapGene 4.2.11
            http://www.snapgene.com
FEATURES             Location/Qualifiers
     CDS             1..528
                     /codon_start=1
                     /label=glmS
                     /note="glmS"
                     /translation="VHGLQALPSRIEQMLSQDKRIEALAEDFSDKHHALFLGRGDQYPI
                     ALEGALKLKEISYIHAEAYAAGELKHGPLALIDADMPVIVVAPNNELLEKLKSNIEEVR
                     ARGGQLYVFADQDAGFVSSDNMHIIEMPHVEEVIAPIFYTVPLQLLAYHVALIKGTDVD
                     QPRNLAKSVTVE"
     terminator      538..594
                     /label=L3S2P11 Terminator
                     /note="L3S2P11 Terminator"
     promoter        604..638
                     /label=P-J23100
                     /note="P-J23100"
     RBS             650..676
                     /note="TIR"
                     /note="medium TIR"
     CDS             668..967
                     /codon_start=1
                     /label=Ubiquitin
                     /note="Ubiquitin"
                     /translation="MQIFVKTLTGKTITLEVEPGSAHHHHHHHHHHAGSSDTIENVKAK
                     IQDKEGIPPDQQRLIFAGKQLEDGRTLSDYNIQEKSTLELVLELQNETQSATSDA"
     CDS             977..1687
                     /codon_start=1
                     /product="green fluorescent protein"
                     /label=GFP
                     /note="GFP"
                     /translation="SKGEELFTGVVPILVELDGDVNGHKFSVSGEGEGDATYGKLTLKF
                     ICTTGKLPVPWPTLVTTLTYGVQCFSRYPDHMKRHDFFKSAMPEGYVQERTISFKDDGN
                     YKTRAEVKFEGDTLVNRIELKGIDFKEDGNILGHKLEYNYNSHNVYITADKQKNGIKAN
                     FKIRHNIEDGSVQLADHYQQNTPIGDGPVLLPDNHYLSTQSALSKDPNEKRDHMVLLEF
                     VTAAGITHGMDELYK"
     terminator      1691..1739
                     /label=L3S3P22 Terminator (synthetic)
                     /note="L3S3P22 Terminator"
     promoter        1750..1778
                     /label=Promoter 3BCD2
                     /note="Promoter 3BCD2"
     CDS             1818..3008
                     /codon_start=1
                     /gene="tet"
                     /product="tetracycline efflux protein"
                     /label=TcR
                     /note="TcR"
                     /note="confers resistance to tetracycline"
                     /translation="MKSNNALIVILGTVTLDAVGIGLVMPVLPGLLRDIVHSDSIASHY
                     GVLLALYALMQFLCAPVLGALSDRFGRRPVLLASLLGATIDYAIMATTPVLWILYAGRI
                     VAGITGATGAVAGAYIADITDGEDRARHFGLMSACFGVGMVAGPVAGGLLGAISLHAPF
                     LAAAVLNGLNLLLGCFLMQESHKGERRPMPLRAFNPVSSFRWARGMTIVAALMTVFFIM
                     QLVGQVPAALWVIFGEDRFRWSATMSGLSLAVFGILHALAQAFVTGPATKRFGEKQAII
                     AGMAADALGYVLLAFATRGWMAFPIMILLASGGIGMPALQAMLSRQVDDDHQGQLQGSL
                     AALTSLTSITGPLIVTAIYAASASTWNGLAWIVGAALYLVCLPALRRGAWSRATST"
     terminator      3019..3059
                     /label=rrnC
                     /note="rrnC"
     CDS             3254..3501
                     /codon_start=1
                     /label=pstS
                     /note="pstS"
                     /translation="MKVMRTTVATVVAATLSMSAFSVFAEASLTGAGATFPAPVYAKWA
                     DTYQKETGNKVNYQGIGSSGGVKQIIANTVDFGASDA"
ORIGIN
        1 gtgcatggtc tgcaggcgct gccgagccgt attgagcaga tgctgtctca ggacaaacgc
       61 attgaagcgc tggcagaaga tttctctgac aaacatcacg cgctgttcct gggccgtggc
      121 gatcagtacc caatcgcgct ggaaggcgca ttgaagttga aagagatctc ttacattcac
      181 gctgaagcct acgctgctgg cgaactgaaa cacggtccgc tggcgctaat tgatgccgat
      241 atgccggtta ttgttgttgc accgaacaac gaattgctgg aaaaactgaa atccaacatt
      301 gaagaagttc gcgcgcgtgg cggtcagttg tatgtcttcg ccgatcagga tgcgggtttt
      361 gtaagtagcg ataacatgca catcatcgag atgccgcatg tggaagaggt gattgcaccg
      421 atcttctaca ccgttccgct gcagctgctg gcttaccatg tcgcgctgat caaaggcacc
      481 gacgttgacc agccgcgtaa cctggcaaaa tcggttacgg ttgagtaata aatggatctc
      541 ggtaccaaat tccagaaaag agacgctttc gagcgtcttt tttcgttttg gtccgcgttg
      601 cgcttgacgg ctagctcagt cctaggtaca gtgctagcta ctagagatta aagaggagaa
      661 aggctggatg caaatattcg tgaaaacact gaccggcaaa accattaccc tggaggtgga
      721 gcctggcagc gcccatcatc atcaccatca ccatcaccat catgctggta gcagcgatac
      781 gatcgaaaac gtcaaagcca aaattcagga caaagagggc attccgcctg atcaacaacg
      841 tctgatcttc gccggaaaac agctggagga tggccgtaca ctgagtgact ataacattca
      901 agagaaatcg acactggaac tggttctgga gctgcagaat gaaacccagt cagcaacttc
      961 tgacgcttct ggcggtagca aaggagaaga acttttcact ggagttgtgc caattcttgt
     1021 tgaattagat ggtgatgtta atgggcacaa attttctgtc agtggagagg gtgaaggtga
     1081 tgctacatac ggaaaactca cccttaaatt tatttgcact actggaaaac tacctgttcc
     1141 atggccaaca cttgtcacta ctctgaccta tggcgttcaa tgcttttccc gttatccgga
     1201 tcacatgaaa cggcatgact ttttcaagag tgccatgccc gaaggttatg tacaggaacg
     1261 cactatatct ttcaaagatg acgggaacta caagacgcgt gctgaagtca agtttgaagg
     1321 tgataccctt gttaatcgta tcgagttaaa gggtattgat tttaaagaag atggaaacat
     1381 tctcggacac aaactagagt acaactataa ctcacacaat gtatacatca cggcagacaa
     1441 acaaaagaat ggaatcaaag ctaacttcaa aattcgccac aacattgaag atggttccgt
     1501 tcaactagca gaccattatc aacaaaatac tccaattggc gatggccctg tccttttacc
     1561 agacaaccat tacctgtcga cacaatctgc cctttcgaaa gatcccaacg aaaagcgtga
     1621 ccacatggtc cttcttgagt ttgtaactgc tgctgggatt acacatggca tggatgagct
     1681 ctacaaatga ccaattattg aaggccgcta acgcggcctt tttttgtttc tggtctccca
     1741 aaaatttatt tgcttattaa tcatccggct cgtataatgt gtggagggcc caagttcact
     1801 taaaaaggag aatagttatg aaatcgaaca atgcgctcat cgtcatcctc ggcaccgtca
     1861 ccctggatgc tgtaggcata ggcttggtta tgccggtact gccgggcctc ttgcgggata
     1921 tcgtccattc cgacagcatc gccagtcact atggcgtgct gctagcgcta tatgcgttga
     1981 tgcaatttct atgcgcaccc gttctcggag cactgtccga ccgctttggc cgccgcccag
     2041 tcctgctcgc ttcgctactt ggagccacta tcgactacgc gatcatggcg accacacccg
     2101 tcctgtggat tctctacgcc ggacgcatcg tggccggcat caccggcgcc acaggtgcgg
     2161 ttgctggcgc ctatatcgcc gacatcaccg atggggaaga tcgggctcgc cacttcgggc
     2221 tcatgagcgc ttgtttcggc gtgggtatgg tggcaggccc cgtggccggg ggactgttgg
     2281 gcgccatctc cctgcacgca ccattccttg cggcggcggt gctcaacggc ctcaacctac
     2341 tactgggctg cttcctaatg caggagtcgc ataagggaga gcgccgtccg atgcccttga
     2401 gagccttcaa cccagtcagc tccttccggt gggcgcgggg catgaccatt gtggccgcac
     2461 ttatgactgt cttctttatc atgcaactcg taggacaggt gccggcagcg ctctgggtca
     2521 ttttcggcga ggaccgcttt cgctggagcg cgacgatgag cggcctgtcg cttgcggtat
     2581 tcggaatctt gcacgccctc gctcaagcct tcgtcactgg tcccgccacc aaacgtttcg
     2641 gcgagaagca ggccattatc gccggcatgg cggccgacgc gctgggctac gtcttgctgg
     2701 cgttcgcgac gcgaggctgg atggccttcc ccattatgat tcttctcgct tccggcggca
     2761 tcgggatgcc cgcgttgcag gccatgctgt ccaggcaggt agatgacgac catcagggac
     2821 agcttcaagg atcgctcgcg gctcttacca gcctaacttc gatcactgga ccgctgatcg
     2881 tcacggcgat ttatgccgcc tcggcgagca catggaacgg gttggcatgg attgtaggcg
     2941 ccgccctata ccttgtctgc ctccccgcgt tgcgtcgcgg tgcatggagc cgggccacct
     3001 cgacctgaga caattgtcca gataaaaaaa atccttagct ttcgctaagg atgatttcta
     3061 aaatttttct gtcatctctt cgttattaat gtttgtaatt gactgaatat caacgcttat
     3121 ttaaatcaga ctgaagactt tatctctctg tcataaaact gtcatattcc ttacatataa
     3181 ctgtcacctg tttgtcctat tttgcttctc gtagccaaca aacaatgctt tatgaatcct
     3241 cccaggagac attatgaaag ttatgcgtac caccgtcgca actgttgtcg ccgcgacctt
     3301 atcgatgagt gctttctctg tgtttgcaga agcaagcctg acaggtgcag gtgcaacctt
     3361 ccctgcgccg gtgtatgcca aatgggctga cacttaccag aaagaaaccg gtaataaagt
     3421 taactaccag ggtatcggtt cttccggtgg cgtaaaacag attatcgcta ataccgttga
     3481 ttttggtgcc tctgacgcgc c
//
