# Supplementary material for: A standardized genome architecture for bacterial synthetic biology (SEGA)
Source: Nat Commun. 2021 Oct 7;12:5876. doi: 10.1038/s41467-021-26155-5 (PMC8497626; doi:10.1038/s41467-021-26155-5)
Supplement: Supplementary file 6 — Source data [file 41467_2021_26155_MOESM6_ESM.zip › SEGA010-RFP-MG1655-J23100-high-Ubiquitin-RFP-S2P11-rrnC.gb]

LOCUS       Exported                2197 bp ds-DNA     linear   UNA 17-JUN-2021
DEFINITION  natural linear DNA
ACCESSION   .
VERSION     .
KEYWORDS    .
SOURCE      natural DNA sequence
  ORGANISM  unspecified
REFERENCE   1  (bases 1 to 2197)
  AUTHORS   Morten Norholm Group
  TITLE     Direct Submission
  JOURNAL   Exported Jun 17, 2021 from SnapGene 4.2.11
            http://www.snapgene.com
FEATURES             Location/Qualifiers
     source          1..2197
                     /organism="unspecified"
                     /mol_type="genomic DNA"
     CDS             1..528
                     /codon_start=3
                     /label=glmS
                     /translation="VHGLQALPSRIEQMLSQDKRIEALAEDFSDKHHALFLGRGDQYPI
                     ALEGALKLKEISYIHAEAYAAGELKHGPLALIDADMPVIVVAPNNELLEKLKSNIEEVR
                     ARGGQLYVFADQDAGFVSSDNMHIIEMPHVEEVIAPIFYTVPLQLLAYHVALIKGTDVD
                     QPRNLAKSVTVE"
     misc_feature    538..594
                     /label=L3S2P11 Terminator
     misc_feature    604..638
                     /label=P-J23100
     RBS             650..661
                     /note="strong bacterial ribosome binding site (Elowitz and 
                     Leibler, 2000)"
     misc_feature    662..676
                     /label=TIR
     CDS             668..967
                     /codon_start=1
                     /label=Ubiquitin
                     /translation="MQIFVKTLTGKTITLEVEPGSAHHHHHHHHHHAGSSDTIENVKAK
                     IQDKEGIPPDQQRLIFAGKQLEDGRTLSDYNIQEKSTLELVLELQNETQSATSDA"
     CDS             734..763
                     /codon_start=1
                     /product="10xHis affinity tag"
                     /label=10xHis
                     /translation="HHHHHHHHHH"
     CDS             977..1684
                     /codon_start=1
                     /product="monomeric derivative of DsRed fluorescent protein
                     (Shaner et al., 2004)"
                     /label=RFP
                     /note="mammalian codon-optimized"
                     /translation="VSKGEEDNMAIIKEFMRFKVHMEGSVNGHEFEIEGEGEGRPYEGT
                     QTAKLKVTKGGPLPFAWDILSPQFMYGSKAYVKHPADIPDYLKLSFPEGFKWERVMNFE
                     DGGVVTVTQDSSLQDGEFIYKVKLRGTNFPSDGPVMQKKTMGWEASSERMYPEDGALKG
                     EIKQRLKLKDGGHYDAEVKTTYKAKKPVQLPGAYNVNIKLDITSHNEDYTIVEQYERAE
                     GRHSTGGMDELYK"
     misc_feature    1685..1734
                     /label=HR3
     CDS             1685..1704
                     /codon_start=1
                     /gene="tet"
                     /product="tetracycline efflux protein"
                     /label=TcR
                     /note="confers resistance to tetracycline"
                     /translation="RATST"
     terminator      1715..1755
                     /label=rrnC
     misc_feature    1756..1805
                     /label=homology
     CDS             1950..2197
                     /codon_start=1
                     /label=pstS
                     /translation="MKVMRTTVATVVAATLSMSAFSVFAEASLTGAGATFPAPVYAKWA
                     DTYQKETGNKVNYQGIGSSGGVKQIIANTVDFGASDA"
ORIGIN
        1 gtgcatggtc tgcaggcgct gccgagccgt attgagcaga tgctgtctca ggacaaacgc
       61 attgaagcgc tggcagaaga tttctctgac aaacatcacg cgctgttcct gggccgtggc
      121 gatcagtacc caatcgcgct ggaaggcgca ttgaagttga aagagatctc ttacattcac
      181 gctgaagcct acgctgctgg cgaactgaaa cacggtccgc tggcgctaat tgatgccgat
      241 atgccggtta ttgttgttgc accgaacaac gaattgctgg aaaaactgaa atccaacatt
      301 gaagaagttc gcgcgcgtgg cggtcagttg tatgtcttcg ccgatcagga tgcgggtttt
      361 gtaagtagcg ataacatgca catcatcgag atgccgcatg tggaagaggt gattgcaccg
      421 atcttctaca ccgttccgct gcagctgctg gcttaccatg tcgcgctgat caaaggcacc
      481 gacgttgacc agccgcgtaa cctggcaaaa tcggttacgg ttgagtaata aatggatctc
      541 ggtaccaaat tccagaaaag agacgctttc gagcgtcttt tttcgttttg gtccgcgttg
      601 cgcttgacgg ctagctcagt cctaggtaca gtgctagcta ctagagatta aagaggagaa
      661 acattgtatg cagatattcg tgaaaacact gaccggcaaa accattaccc tggaggtgga
      721 gcctggcagc gcccatcatc atcaccatca ccatcaccat catgctggta gcagcgatac
      781 gatcgaaaac gtcaaagcca aaattcagga caaagagggc attccgcctg atcaacaacg
      841 tctgatcttc gccggaaaac agctggagga tggccgtaca ctgagtgact ataacattca
      901 agagaaatcg acactggaac tggttctgga gctgcagaat gaaacccagt cagcaacttc
      961 tgacgcttct ggcggtgtga gcaagggcga ggaggataac atggccatca tcaaggagtt
     1021 catgcgcttc aaggtgcaca tggagggctc cgtgaacggc cacgagttcg agatcgaggg
     1081 cgagggcgag ggccgcccct acgagggcac ccagaccgcc aagctgaagg tgaccaaggg
     1141 tggccccctg cccttcgcct gggacatcct gtcccctcag ttcatgtacg gctccaaggc
     1201 ctacgtgaag caccccgccg acatccccga ctacttgaag ctgtccttcc ccgagggctt
     1261 caagtgggag cgcgtgatga acttcgagga cggcggcgtg gtgaccgtga cccaggactc
     1321 ctccctgcag gacggcgagt tcatctacaa ggtgaagctg cgcggcacca acttcccctc
     1381 cgacggcccc gtaatgcaga agaagaccat gggctgggag gcctcctccg agcggatgta
     1441 ccccgaggac ggcgccctga agggcgagat caagcagagg ctgaagctga aggacggcgg
     1501 ccactacgac gctgaggtca agaccaccta caaggccaag aagcccgtgc agctgcccgg
     1561 cgcctacaac gtcaacatca agttggacat cacctcccac aacgaggact acaccatcgt
     1621 ggaacagtac gaacgcgccg agggccgcca ctccaccggc ggcatggacg agctgtacaa
     1681 gtaagccggg ccacctcgac ctgagacaat tgtccagata aaaaaaatcc ttagctttcg
     1741 ctaaggatga tttctaaaat ttttctgtca tctcttcgtt attaatgttt gtaattgact
     1801 gaatatcaac gcttatttaa atcagactga agactttatc tctctgtcat aaaactgtca
     1861 tattccttac atataactgt cacctgtttg tcctattttg cttctcgtag ccaacaaaca
     1921 atgctttatg aatcctccca ggagacatta tgaaagttat gcgtaccacc gtcgcaactg
     1981 ttgtcgccgc gaccttatcg atgagtgctt tctctgtgtt tgcagaagca agcctgacag
     2041 gtgcaggtgc aaccttccct gcgccggtgt atgccaaatg ggctgacact taccagaaag
     2101 aaaccggtaa taaagttaac taccagggta tcggttcttc cggtggcgta aaacagatta
     2161 tcgctaatac cgttgatttt ggtgcctctg acgcgcc
//
