# Supplementary material for: A standardized genome architecture for bacterial synthetic biology (SEGA)
Source: Nat Commun. 2021 Oct 7;12:5876. doi: 10.1038/s41467-021-26155-5 (PMC8497626; doi:10.1038/s41467-021-26155-5)
Supplement: Supplementary file 6 — Source data [file 41467_2021_26155_MOESM6_ESM.zip › SEGA012-MG1655-J23100-medium-TEV-GFP-T-tetA-S2P11-S3P22-rrnC.gb]

LOCUS       SEGA012                3213 bp ds-DNA     linear   UNA 09-SEP-2021
DEFINITION  natural linear DNA.
ACCESSION   .
VERSION     .
KEYWORDS    .
SOURCE      natural DNA sequence
  ORGANISM  unspecified
REFERENCE   1  (bases 1 to 3213)
  AUTHORS   Morten Norholm Group
  TITLE     Direct Submission
  JOURNAL   Exported Sep 9, 2021 from SnapGene 4.2.11
            http://www.snapgene.com
FEATURES             Location/Qualifiers
     CDS             1..528
                     /codon_start=1
                     /label=glmS
                     /note="glmS"
                     /translation="VHGLQALPSRIEQMLSQDKRIEALAEDFSDKHHALFLGRGDQYPI
                     ALEGALKLKEISYIHAEAYAAGELKHGPLALIDADMPVIVVAPNNELLEKLKSNIEEVR
                     ARGGQLYVFADQDAGFVSSDNMHIIEMPHVEEVIAPIFYTVPLQLLAYHVALIKGTDVD
                     QPRNLAKSVTVE"
     terminator      538..594
                     /label=L3S2P11 Terminator
                     /note="L3S2P11 Terminator"
     promoter        604..638
                     /label=P-J23100
                     /note="P-J23100"
     RBS             650..676
                     /note="TIR"
                     /note="medium TIR"
     CDS             668..688
                     /codon_start=1
                     /product="tobacco etch virus (TEV) protease recognition and
                     cleavage site"
                     /label=TEV site
                     /note="TEV site"
                     /translation="MENLYFQ"
     CDS             689..1399
                     /codon_start=1
                     /product="green fluorescent protein"
                     /label=GFP
                     /note="GFP"
                     /translation="SKGEELFTGVVPILVELDGDVNGHKFSVSGEGEGDATYGKLTLKF
                     ICTTGKLPVPWPTLVTTLTYGVQCFSRYPDHMKRHDFFKSAMPEGYVQERTISFKDDGN
                     YKTRAEVKFEGDTLVNRIELKGIDFKEDGNILGHKLEYNYNSHNVYITADKQKNGIKAN
                     FKIRHNIEDGSVQLADHYQQNTPIGDGPVLLPDNHYLSTQSALSKDPNEKRDHMVLLEF
                     VTAAGITHGMDELYK"
     terminator      1403..1451
                     /label=L3S3P22 Terminator (synthetic)
                     /note="L3S3P22 Terminator"
     promoter        1462..1490
                     /label=Promoter 3BCD2
                     /note="Promoter 3BCD2"
     CDS             1530..2720
                     /codon_start=1
                     /gene="tet"
                     /product="tetracycline efflux protein"
                     /label=TcR
                     /note="TcR"
                     /note="confers resistance to tetracycline"
                     /translation="MKSNNALIVILGTVTLDAVGIGLVMPVLPGLLRDIVHSDSIASHY
                     GVLLALYALMQFLCAPVLGALSDRFGRRPVLLASLLGATIDYAIMATTPVLWILYAGRI
                     VAGITGATGAVAGAYIADITDGEDRARHFGLMSACFGVGMVAGPVAGGLLGAISLHAPF
                     LAAAVLNGLNLLLGCFLMQESHKGERRPMPLRAFNPVSSFRWARGMTIVAALMTVFFIM
                     QLVGQVPAALWVIFGEDRFRWSATMSGLSLAVFGILHALAQAFVTGPATKRFGEKQAII
                     AGMAADALGYVLLAFATRGWMAFPIMILLASGGIGMPALQAMLSRQVDDDHQGQLQGSL
                     AALTSLTSITGPLIVTAIYAASASTWNGLAWIVGAALYLVCLPALRRGAWSRATST"
     terminator      2731..2771
                     /label=rrnC
                     /note="rrnC"
     CDS             2966..3213
                     /codon_start=1
                     /label=pstS
                     /note="pstS"
                     /translation="MKVMRTTVATVVAATLSMSAFSVFAEASLTGAGATFPAPVYAKWA
                     DTYQKETGNKVNYQGIGSSGGVKQIIANTVDFGASDA"
ORIGIN
        1 gtgcatggtc tgcaggcgct gccgagccgt attgagcaga tgctgtctca ggacaaacgc
       61 attgaagcgc tggcagaaga tttctctgac aaacatcacg cgctgttcct gggccgtggc
      121 gatcagtacc caatcgcgct ggaaggcgca ttgaagttga aagagatctc ttacattcac
      181 gctgaagcct acgctgctgg cgaactgaaa cacggtccgc tggcgctaat tgatgccgat
      241 atgccggtta ttgttgttgc accgaacaac gaattgctgg aaaaactgaa atccaacatt
      301 gaagaagttc gcgcgcgtgg cggtcagttg tatgtcttcg ccgatcagga tgcgggtttt
      361 gtaagtagcg ataacatgca catcatcgag atgccgcatg tggaagaggt gattgcaccg
      421 atcttctaca ccgttccgct gcagctgctg gcttaccatg tcgcgctgat caaaggcacc
      481 gacgttgacc agccgcgtaa cctggcaaaa tcggttacgg ttgagtaata aatggatctc
      541 ggtaccaaat tccagaaaag agacgctttc gagcgtcttt tttcgttttg gtccgcgttg
      601 cgcttgacgg ctagctcagt cctaggtaca gtgctagcta ctagagatta aagaggagaa
      661 aaactacatg gaaaacctgt acttccagag caaaggagaa gaacttttca ctggagttgt
      721 gccaattctt gttgaattag atggtgatgt taatgggcac aaattttctg tcagtggaga
      781 gggtgaaggt gatgctacat acggaaaact cacccttaaa tttatttgca ctactggaaa
      841 actacctgtt ccatggccaa cacttgtcac tactctgacc tatggcgttc aatgcttttc
      901 ccgttatccg gatcacatga aacggcatga ctttttcaag agtgccatgc ccgaaggtta
      961 tgtacaggaa cgcactatat ctttcaaaga tgacgggaac tacaagacgc gtgctgaagt
     1021 caagtttgaa ggtgataccc ttgttaatcg tatcgagtta aagggtattg attttaaaga
     1081 agatggaaac attctcggac acaaactaga gtacaactat aactcacaca atgtatacat
     1141 cacggcagac aaacaaaaga atggaatcaa agctaacttc aaaattcgcc acaacattga
     1201 agatggttcc gttcaactag cagaccatta tcaacaaaat actccaattg gcgatggccc
     1261 tgtcctttta ccagacaacc attacctgtc gacacaatct gccctttcga aagatcccaa
     1321 cgaaaagcgt gaccacatgg tccttcttga gtttgtaact gctgctggga ttacacatgg
     1381 catggatgag ctctacaaat gaccaattat tgaaggccgc taacgcggcc tttttttgtt
     1441 tctggtctcc caaaaattta tttgcttatt aatcatccgg ctcgtataat gtgtggaggg
     1501 cccaagttca cttaaaaagg agaatagtta tgaaatcgaa caatgcgctc atcgtcatcc
     1561 tcggcaccgt caccctggat gctgtaggca taggcttggt tatgccggta ctgccgggcc
     1621 tcttgcggga tatcgtccat tccgacagca tcgccagtca ctatggcgtg ctgctagcgc
     1681 tatatgcgtt gatgcaattt ctatgcgcac ccgttctcgg agcactgtcc gaccgctttg
     1741 gccgccgccc agtcctgctc gcttcgctac ttggagccac tatcgactac gcgatcatgg
     1801 cgaccacacc cgtcctgtgg attctctacg ccggacgcat cgtggccggc atcaccggcg
     1861 ccacaggtgc ggttgctggc gcctatatcg ccgacatcac cgatggggaa gatcgggctc
     1921 gccacttcgg gctcatgagc gcttgtttcg gcgtgggtat ggtggcaggc cccgtggccg
     1981 ggggactgtt gggcgccatc tccctgcacg caccattcct tgcggcggcg gtgctcaacg
     2041 gcctcaacct actactgggc tgcttcctaa tgcaggagtc gcataaggga gagcgccgtc
     2101 cgatgccctt gagagccttc aacccagtca gctccttccg gtgggcgcgg ggcatgacca
     2161 ttgtggccgc acttatgact gtcttcttta tcatgcaact cgtaggacag gtgccggcag
     2221 cgctctgggt cattttcggc gaggaccgct ttcgctggag cgcgacgatg agcggcctgt
     2281 cgcttgcggt attcggaatc ttgcacgccc tcgctcaagc cttcgtcact ggtcccgcca
     2341 ccaaacgttt cggcgagaag caggccatta tcgccggcat ggcggccgac gcgctgggct
     2401 acgtcttgct ggcgttcgcg acgcgaggct ggatggcctt ccccattatg attcttctcg
     2461 cttccggcgg catcgggatg cccgcgttgc aggccatgct gtccaggcag gtagatgacg
     2521 accatcaggg acagcttcaa ggatcgctcg cggctcttac cagcctaact tcgatcactg
     2581 gaccgctgat cgtcacggcg atttatgccg cctcggcgag cacatggaac gggttggcat
     2641 ggattgtagg cgccgcccta taccttgtct gcctccccgc gttgcgtcgc ggtgcatgga
     2701 gccgggccac ctcgacctga gacaattgtc cagataaaaa aaatccttag ctttcgctaa
     2761 ggatgatttc taaaattttt ctgtcatctc ttcgttatta atgtttgtaa ttgactgaat
     2821 atcaacgctt atttaaatca gactgaagac tttatctctc tgtcataaaa ctgtcatatt
     2881 ccttacatat aactgtcacc tgtttgtcct attttgcttc tcgtagccaa caaacaatgc
     2941 tttatgaatc ctcccaggag acattatgaa agttatgcgt accaccgtcg caactgttgt
     3001 cgccgcgacc ttatcgatga gtgctttctc tgtgtttgca gaagcaagcc tgacaggtgc
     3061 aggtgcaacc ttccctgcgc cggtgtatgc caaatgggct gacacttacc agaaagaaac
     3121 cggtaataaa gttaactacc agggtatcgg ttcttccggt ggcgtaaaac agattatcgc
     3181 taataccgtt gattttggtg cctctgacgc gcc
//
