# Supplementary material for: A standardized genome architecture for bacterial synthetic biology (SEGA)
Source: Nat Commun. 2021 Oct 7;12:5876. doi: 10.1038/s41467-021-26155-5 (PMC8497626; doi:10.1038/s41467-021-26155-5)
Supplement: Supplementary file 6 — Source data [file 41467_2021_26155_MOESM6_ESM.zip › SEGA016-MG1655-J23100-high-PROTi-GFP-T-tetA-S2P11-S3P22-rrnC.gb]

LOCUS       SEGA016                3249 bp ds-DNA     linear   UNA 09-SEP-2021
DEFINITION  natural linear DNA.
ACCESSION   .
VERSION     .
KEYWORDS    .
SOURCE      natural DNA sequence
  ORGANISM  unspecified
REFERENCE   1  (bases 1 to 3249)
  AUTHORS   Morten Norholm Group
  TITLE     Direct Submission
  JOURNAL   Exported Sep 9, 2021 from SnapGene 4.2.11
            http://www.snapgene.com
FEATURES             Location/Qualifiers
     CDS             1..528
                     /codon_start=1
                     /label=glmS
                     /note="glmS"
                     /translation="VHGLQALPSRIEQMLSQDKRIEALAEDFSDKHHALFLGRGDQYPI
                     ALEGALKLKEISYIHAEAYAAGELKHGPLALIDADMPVIVVAPNNELLEKLKSNIEEVR
                     ARGGQLYVFADQDAGFVSSDNMHIIEMPHVEEVIAPIFYTVPLQLLAYHVALIKGTDVD
                     QPRNLAKSVTVE"
     terminator      538..594
                     /label=L3S2P11 Terminator
                     /note="L3S2P11 Terminator"
     promoter        604..638
                     /label=P-J23100
                     /note="P-J23100"
     RBS             650..676
                     /note="TIR"
                     /note="high TIR"
     CDS             668..688
                     /codon_start=1
                     /product="tobacco etch virus (TEV) protease recognition and
                     cleavage site"
                     /label=TEV site
                     /note="TEV site"
                     /translation="MENLYFQ"
     misc_feature    689..724
                     /label=PROTi-Linker
                     /note="PROTi-Linker"
     CDS             725..1435
                     /codon_start=1
                     /product="green fluorescent protein"
                     /label=GFP
                     /note="GFP"
                     /translation="SKGEELFTGVVPILVELDGDVNGHKFSVSGEGEGDATYGKLTLKF
                     ICTTGKLPVPWPTLVTTLTYGVQCFSRYPDHMKRHDFFKSAMPEGYVQERTISFKDDGN
                     YKTRAEVKFEGDTLVNRIELKGIDFKEDGNILGHKLEYNYNSHNVYITADKQKNGIKAN
                     FKIRHNIEDGSVQLADHYQQNTPIGDGPVLLPDNHYLSTQSALSKDPNEKRDHMVLLEF
                     VTAAGITHGMDELYK"
     terminator      1439..1487
                     /label=L3S3P22 Terminator (synthetic)
                     /note="L3S3P22 Terminator"
     promoter        1498..1526
                     /label=Promoter 3BCD2
                     /note="Promoter 3BCD2"
     CDS             1566..2756
                     /codon_start=1
                     /gene="tet"
                     /product="tetracycline efflux protein"
                     /label=TcR
                     /note="TcR"
                     /note="confers resistance to tetracycline"
                     /translation="MKSNNALIVILGTVTLDAVGIGLVMPVLPGLLRDIVHSDSIASHY
                     GVLLALYALMQFLCAPVLGALSDRFGRRPVLLASLLGATIDYAIMATTPVLWILYAGRI
                     VAGITGATGAVAGAYIADITDGEDRARHFGLMSACFGVGMVAGPVAGGLLGAISLHAPF
                     LAAAVLNGLNLLLGCFLMQESHKGERRPMPLRAFNPVSSFRWARGMTIVAALMTVFFIM
                     QLVGQVPAALWVIFGEDRFRWSATMSGLSLAVFGILHALAQAFVTGPATKRFGEKQAII
                     AGMAADALGYVLLAFATRGWMAFPIMILLASGGIGMPALQAMLSRQVDDDHQGQLQGSL
                     AALTSLTSITGPLIVTAIYAASASTWNGLAWIVGAALYLVCLPALRRGAWSRATST"
     terminator      2767..2807
                     /label=rrnC
                     /note="rrnC"
     CDS             3002..3249
                     /codon_start=1
                     /label=pstS
                     /note="pstS"
                     /translation="MKVMRTTVATVVAATLSMSAFSVFAEASLTGAGATFPAPVYAKWA
                     DTYQKETGNKVNYQGIGSSGGVKQIIANTVDFGASDA"
ORIGIN
        1 gtgcatggtc tgcaggcgct gccgagccgt attgagcaga tgctgtctca ggacaaacgc
       61 attgaagcgc tggcagaaga tttctctgac aaacatcacg cgctgttcct gggccgtggc
      121 gatcagtacc caatcgcgct ggaaggcgca ttgaagttga aagagatctc ttacattcac
      181 gctgaagcct acgctgctgg cgaactgaaa cacggtccgc tggcgctaat tgatgccgat
      241 atgccggtta ttgttgttgc accgaacaac gaattgctgg aaaaactgaa atccaacatt
      301 gaagaagttc gcgcgcgtgg cggtcagttg tatgtcttcg ccgatcagga tgcgggtttt
      361 gtaagtagcg ataacatgca catcatcgag atgccgcatg tggaagaggt gattgcaccg
      421 atcttctaca ccgttccgct gcagctgctg gcttaccatg tcgcgctgat caaaggcacc
      481 gacgttgacc agccgcgtaa cctggcaaaa tcggttacgg ttgagtaata aatggatctc
      541 ggtaccaaat tccagaaaag agacgctttc gagcgtcttt tttcgttttg gtccgcgttg
      601 cgcttgacgg ctagctcagt cctaggtaca gtgctagcta ctagagatta aagaggagaa
      661 aatatcgatg gagaacctgt acttccagtt tcgtagcaaa ggagaagaac ttgtcactgg
      721 agttagcaaa ggagaagaac ttttcactgg agttgtgcca attcttgttg aattagatgg
      781 tgatgttaat gggcacaaat tttctgtcag tggagagggt gaaggtgatg ctacatacgg
      841 aaaactcacc cttaaattta tttgcactac tggaaaacta cctgttccat ggccaacact
      901 tgtcactact ctgacctatg gcgttcaatg cttttcccgt tatccggatc acatgaaacg
      961 gcatgacttt ttcaagagtg ccatgcccga aggttatgta caggaacgca ctatatcttt
     1021 caaagatgac gggaactaca agacgcgtgc tgaagtcaag tttgaaggtg atacccttgt
     1081 taatcgtatc gagttaaagg gtattgattt taaagaagat ggaaacattc tcggacacaa
     1141 actagagtac aactataact cacacaatgt atacatcacg gcagacaaac aaaagaatgg
     1201 aatcaaagct aacttcaaaa ttcgccacaa cattgaagat ggttccgttc aactagcaga
     1261 ccattatcaa caaaatactc caattggcga tggccctgtc cttttaccag acaaccatta
     1321 cctgtcgaca caatctgccc tttcgaaaga tcccaacgaa aagcgtgacc acatggtcct
     1381 tcttgagttt gtaactgctg ctgggattac acatggcatg gatgagctct acaaatgacc
     1441 aattattgaa ggccgctaac gcggcctttt tttgtttctg gtctcccaaa aatttatttg
     1501 cttattaatc atccggctcg tataatgtgt ggagggccca agttcactta aaaaggagaa
     1561 tagttatgaa atcgaacaat gcgctcatcg tcatcctcgg caccgtcacc ctggatgctg
     1621 taggcatagg cttggttatg ccggtactgc cgggcctctt gcgggatatc gtccattccg
     1681 acagcatcgc cagtcactat ggcgtgctgc tagcgctata tgcgttgatg caatttctat
     1741 gcgcacccgt tctcggagca ctgtccgacc gctttggccg ccgcccagtc ctgctcgctt
     1801 cgctacttgg agccactatc gactacgcga tcatggcgac cacacccgtc ctgtggattc
     1861 tctacgccgg acgcatcgtg gccggcatca ccggcgccac aggtgcggtt gctggcgcct
     1921 atatcgccga catcaccgat ggggaagatc gggctcgcca cttcgggctc atgagcgctt
     1981 gtttcggcgt gggtatggtg gcaggccccg tggccggggg actgttgggc gccatctccc
     2041 tgcacgcacc attccttgcg gcggcggtgc tcaacggcct caacctacta ctgggctgct
     2101 tcctaatgca ggagtcgcat aagggagagc gccgtccgat gcccttgaga gccttcaacc
     2161 cagtcagctc cttccggtgg gcgcggggca tgaccattgt ggccgcactt atgactgtct
     2221 tctttatcat gcaactcgta ggacaggtgc cggcagcgct ctgggtcatt ttcggcgagg
     2281 accgctttcg ctggagcgcg acgatgagcg gcctgtcgct tgcggtattc ggaatcttgc
     2341 acgccctcgc tcaagccttc gtcactggtc ccgccaccaa acgtttcggc gagaagcagg
     2401 ccattatcgc cggcatggcg gccgacgcgc tgggctacgt cttgctggcg ttcgcgacgc
     2461 gaggctggat ggccttcccc attatgattc ttctcgcttc cggcggcatc gggatgcccg
     2521 cgttgcaggc catgctgtcc aggcaggtag atgacgacca tcagggacag cttcaaggat
     2581 cgctcgcggc tcttaccagc ctaacttcga tcactggacc gctgatcgtc acggcgattt
     2641 atgccgcctc ggcgagcaca tggaacgggt tggcatggat tgtaggcgcc gccctatacc
     2701 ttgtctgcct ccccgcgttg cgtcgcggtg catggagccg ggccacctcg acctgagaca
     2761 attgtccaga taaaaaaaat ccttagcttt cgctaaggat gatttctaaa atttttctgt
     2821 catctcttcg ttattaatgt ttgtaattga ctgaatatca acgcttattt aaatcagact
     2881 gaagacttta tctctctgtc ataaaactgt catattcctt acatataact gtcacctgtt
     2941 tgtcctattt tgcttctcgt agccaacaaa caatgcttta tgaatcctcc caggagacat
     3001 tatgaaagtt atgcgtacca ccgtcgcaac tgttgtcgcc gcgaccttat cgatgagtgc
     3061 tttctctgtg tttgcagaag caagcctgac aggtgcaggt gcaaccttcc ctgcgccggt
     3121 gtatgccaaa tgggctgaca cttaccagaa agaaaccggt aataaagtta actaccaggg
     3181 tatcggttct tccggtggcg taaaacagat tatcgctaat accgttgatt ttggtgcctc
     3241 tgacgcgcc
//
