# Supplementary material for: A standardized genome architecture for bacterial synthetic biology (SEGA)
Source: Nat Commun. 2021 Oct 7;12:5876. doi: 10.1038/s41467-021-26155-5 (PMC8497626; doi:10.1038/s41467-021-26155-5)
Supplement: Supplementary file 6 — Source data [file 41467_2021_26155_MOESM6_ESM.zip › SEGA016-RFP-MG1655-J23100-high-PROTi-RFP-S2P11-rrnC.gb]

LOCUS       Exported                1945 bp ds-DNA     linear   UNA 17-JUN-2021
DEFINITION  natural linear DNA
ACCESSION   .
VERSION     .
KEYWORDS    .
SOURCE      natural DNA sequence
  ORGANISM  unspecified
REFERENCE   1  (bases 1 to 1945)
  AUTHORS   Morten Norholm Group
  TITLE     Direct Submission
  JOURNAL   Exported Jun 17, 2021 from SnapGene 4.2.11
            http://www.snapgene.com
FEATURES             Location/Qualifiers
     source          1..1945
                     /organism="unspecified"
                     /mol_type="genomic DNA"
     CDS             1..528
                     /codon_start=3
                     /label=glmS
                     /translation="VHGLQALPSRIEQMLSQDKRIEALAEDFSDKHHALFLGRGDQYPI
                     ALEGALKLKEISYIHAEAYAAGELKHGPLALIDADMPVIVVAPNNELLEKLKSNIEEVR
                     ARGGQLYVFADQDAGFVSSDNMHIIEMPHVEEVIAPIFYTVPLQLLAYHVALIKGTDVD
                     QPRNLAKSVTVE"
     misc_feature    538..594
                     /label=L3S2P11 Terminator
     misc_feature    604..638
                     /label=P-J23100
     RBS             650..661
                     /note="strong bacterial ribosome binding site (Elowitz and 
                     Leibler, 2000)"
     misc_feature    662..676
                     /label=TIR
     CDS             668..688
                     /codon_start=1
                     /product="tobacco etch virus (TEV) protease recognition and
                     cleavage site"
                     /label=TEV site
                     /translation="MENLYFQ"
     misc_feature    689..724
                     /label=PROTi-Linker
     CDS             725..1432
                     /codon_start=1
                     /product="monomeric derivative of DsRed fluorescent protein
                     (Shaner et al., 2004)"
                     /label=RFP
                     /note="mammalian codon-optimized"
                     /translation="VSKGEEDNMAIIKEFMRFKVHMEGSVNGHEFEIEGEGEGRPYEGT
                     QTAKLKVTKGGPLPFAWDILSPQFMYGSKAYVKHPADIPDYLKLSFPEGFKWERVMNFE
                     DGGVVTVTQDSSLQDGEFIYKVKLRGTNFPSDGPVMQKKTMGWEASSERMYPEDGALKG
                     EIKQRLKLKDGGHYDAEVKTTYKAKKPVQLPGAYNVNIKLDITSHNEDYTIVEQYERAE
                     GRHSTGGMDELYK"
     misc_feature    1433..1482
                     /label=HR3
     CDS             1433..1452
                     /codon_start=1
                     /gene="tet"
                     /product="tetracycline efflux protein"
                     /label=TcR
                     /note="confers resistance to tetracycline"
                     /translation="RATST"
     terminator      1463..1503
                     /label=rrnC
     misc_feature    1504..1553
                     /label=homology
     CDS             1698..1945
                     /codon_start=1
                     /label=pstS
                     /translation="MKVMRTTVATVVAATLSMSAFSVFAEASLTGAGATFPAPVYAKWA
                     DTYQKETGNKVNYQGIGSSGGVKQIIANTVDFGASDA"
ORIGIN
        1 gtgcatggtc tgcaggcgct gccgagccgt attgagcaga tgctgtctca ggacaaacgc
       61 attgaagcgc tggcagaaga tttctctgac aaacatcacg cgctgttcct gggccgtggc
      121 gatcagtacc caatcgcgct ggaaggcgca ttgaagttga aagagatctc ttacattcac
      181 gctgaagcct acgctgctgg cgaactgaaa cacggtccgc tggcgctaat tgatgccgat
      241 atgccggtta ttgttgttgc accgaacaac gaattgctgg aaaaactgaa atccaacatt
      301 gaagaagttc gcgcgcgtgg cggtcagttg tatgtcttcg ccgatcagga tgcgggtttt
      361 gtaagtagcg ataacatgca catcatcgag atgccgcatg tggaagaggt gattgcaccg
      421 atcttctaca ccgttccgct gcagctgctg gcttaccatg tcgcgctgat caaaggcacc
      481 gacgttgacc agccgcgtaa cctggcaaaa tcggttacgg ttgagtaata aatggatctc
      541 ggtaccaaat tccagaaaag agacgctttc gagcgtcttt tttcgttttg gtccgcgttg
      601 cgcttgacgg ctagctcagt cctaggtaca gtgctagcta ctagagatta aagaggagaa
      661 aatatcgatg gagaacctgt acttccagtt tcgtagcaaa ggagaagaac ttgtcactgg
      721 agttgtgagc aagggcgagg aggataacat ggccatcatc aaggagttca tgcgcttcaa
      781 ggtgcacatg gagggctccg tgaacggcca cgagttcgag atcgagggcg agggcgaggg
      841 ccgcccctac gagggcaccc agaccgccaa gctgaaggtg accaagggtg gccccctgcc
      901 cttcgcctgg gacatcctgt cccctcagtt catgtacggc tccaaggcct acgtgaagca
      961 ccccgccgac atccccgact acttgaagct gtccttcccc gagggcttca agtgggagcg
     1021 cgtgatgaac ttcgaggacg gcggcgtggt gaccgtgacc caggactcct ccctgcagga
     1081 cggcgagttc atctacaagg tgaagctgcg cggcaccaac ttcccctccg acggccccgt
     1141 aatgcagaag aagaccatgg gctgggaggc ctcctccgag cggatgtacc ccgaggacgg
     1201 cgccctgaag ggcgagatca agcagaggct gaagctgaag gacggcggcc actacgacgc
     1261 tgaggtcaag accacctaca aggccaagaa gcccgtgcag ctgcccggcg cctacaacgt
     1321 caacatcaag ttggacatca cctcccacaa cgaggactac accatcgtgg aacagtacga
     1381 acgcgccgag ggccgccact ccaccggcgg catggacgag ctgtacaagt aagccgggcc
     1441 acctcgacct gagacaattg tccagataaa aaaaatcctt agctttcgct aaggatgatt
     1501 tctaaaattt ttctgtcatc tcttcgttat taatgtttgt aattgactga atatcaacgc
     1561 ttatttaaat cagactgaag actttatctc tctgtcataa aactgtcata ttccttacat
     1621 ataactgtca cctgtttgtc ctattttgct tctcgtagcc aacaaacaat gctttatgaa
     1681 tcctcccagg agacattatg aaagttatgc gtaccaccgt cgcaactgtt gtcgccgcga
     1741 ccttatcgat gagtgctttc tctgtgtttg cagaagcaag cctgacaggt gcaggtgcaa
     1801 ccttccctgc gccggtgtat gccaaatggg ctgacactta ccagaaagaa accggtaata
     1861 aagttaacta ccagggtatc ggttcttccg gtggcgtaaa acagattatc gctaataccg
     1921 ttgattttgg tgcctctgac gcgcc
//
