# Supplementary material for: A standardized genome architecture for bacterial synthetic biology (SEGA)
Source: Nat Commun. 2021 Oct 7;12:5876. doi: 10.1038/s41467-021-26155-5 (PMC8497626; doi:10.1038/s41467-021-26155-5)
Supplement: Supplementary file 6 — Source data [file 41467_2021_26155_MOESM6_ESM.zip › SEGA018-MG1655-J23100-PelB-medium-sfGFP-T-tetA-S2P11-S3P22-rrnC.gb]

LOCUS       SEGA018                3258 bp ds-DNA     linear   UNA 09-SEP-2021
DEFINITION  natural linear DNA.
ACCESSION   .
VERSION     .
KEYWORDS    .
SOURCE      natural DNA sequence
  ORGANISM  unspecified
REFERENCE   1  (bases 1 to 3258)
  AUTHORS   Morten Norholm Group
  TITLE     Direct Submission
  JOURNAL   Exported Sep 9, 2021 from SnapGene 4.2.11
            http://www.snapgene.com
FEATURES             Location/Qualifiers
     CDS             1..528
                     /codon_start=1
                     /label=glmS
                     /note="glmS"
                     /translation="VHGLQALPSRIEQMLSQDKRIEALAEDFSDKHHALFLGRGDQYPI
                     ALEGALKLKEISYIHAEAYAAGELKHGPLALIDADMPVIVVAPNNELLEKLKSNIEEVR
                     ARGGQLYVFADQDAGFVSSDNMHIIEMPHVEEVIAPIFYTVPLQLLAYHVALIKGTDVD
                     QPRNLAKSVTVE"
     terminator      538..594
                     /label=L3S2P11 Terminator
                     /note="L3S2P11 Terminator"
     promoter        604..638
                     /label=P-J23100
                     /note="P-J23100"
     RBS             650..676
                     /note="TIR"
                     /note="medium TIR"
     CDS             668..733
                     /codon_start=1
                     /gene="pelB (fragment)"
                     /product="leader peptide for secretion"
                     /label=pelB signal sequence
                     /note="pelB signal sequence"
                     /translation="MKYLLPTAAAGLLLLAAQPAMA"
     CDS             734..1444
                     /codon_start=1
                     /product="superfolder GFP"
                     /label=sfGFP
                     /note="sfGFP"
                     /translation="RKGEELFTGVVPILVELDGDVNGHKFSVRGEGEGDATNGKLTLKF
                     ICTTGKLPVPWPTLVTTLTYGVQCFARYPDHMKQHDFFKSAMPEGYVQERTISFKDDGT
                     YKTRAEVKFEGDTLVNRIELKGIDFKEDGNILGHKLEYNFNSHNVYITADKQKNGIKAN
                     FKIRHNVEDGSVQLADHYQQNTPIGDGPVLLPDNHYLSTQSVLSKDPNEKRDHMVLLEF
                     VTAAGITHGMDELYK"
     terminator      1448..1496
                     /label=L3S3P22 Terminator (synthetic)
                     /note="L3S3P22 Terminator"
     promoter        1507..1535
                     /label=Promoter 3BCD2
                     /note="Promoter 3BCD2"
     CDS             1575..2765
                     /codon_start=1
                     /gene="tet"
                     /product="tetracycline efflux protein"
                     /label=TcR
                     /note="TcR"
                     /note="confers resistance to tetracycline"
                     /translation="MKSNNALIVILGTVTLDAVGIGLVMPVLPGLLRDIVHSDSIASHY
                     GVLLALYALMQFLCAPVLGALSDRFGRRPVLLASLLGATIDYAIMATTPVLWILYAGRI
                     VAGITGATGAVAGAYIADITDGEDRARHFGLMSACFGVGMVAGPVAGGLLGAISLHAPF
                     LAAAVLNGLNLLLGCFLMQESHKGERRPMPLRAFNPVSSFRWARGMTIVAALMTVFFIM
                     QLVGQVPAALWVIFGEDRFRWSATMSGLSLAVFGILHALAQAFVTGPATKRFGEKQAII
                     AGMAADALGYVLLAFATRGWMAFPIMILLASGGIGMPALQAMLSRQVDDDHQGQLQGSL
                     AALTSLTSITGPLIVTAIYAASASTWNGLAWIVGAALYLVCLPALRRGAWSRATST"
     terminator      2776..2816
                     /label=rrnC
                     /note="rrnC"
     CDS             3011..3258
                     /codon_start=1
                     /label=pstS
                     /note="pstS"
                     /translation="MKVMRTTVATVVAATLSMSAFSVFAEASLTGAGATFPAPVYAKWA
                     DTYQKETGNKVNYQGIGSSGGVKQIIANTVDFGASDA"
ORIGIN
        1 gtgcatggtc tgcaggcgct gccgagccgt attgagcaga tgctgtctca ggacaaacgc
       61 attgaagcgc tggcagaaga tttctctgac aaacatcacg cgctgttcct gggccgtggc
      121 gatcagtacc caatcgcgct ggaaggcgca ttgaagttga aagagatctc ttacattcac
      181 gctgaagcct acgctgctgg cgaactgaaa cacggtccgc tggcgctaat tgatgccgat
      241 atgccggtta ttgttgttgc accgaacaac gaattgctgg aaaaactgaa atccaacatt
      301 gaagaagttc gcgcgcgtgg cggtcagttg tatgtcttcg ccgatcagga tgcgggtttt
      361 gtaagtagcg ataacatgca catcatcgag atgccgcatg tggaagaggt gattgcaccg
      421 atcttctaca ccgttccgct gcagctgctg gcttaccatg tcgcgctgat caaaggcacc
      481 gacgttgacc agccgcgtaa cctggcaaaa tcggttacgg ttgagtaata aatggatctc
      541 ggtaccaaat tccagaaaag agacgctttc gagcgtcttt tttcgttttg gtccgcgttg
      601 cgcttgacgg ctagctcagt cctaggtaca gtgctagcta ctagagatta aagaggagaa
      661 atcaatgatg aagtacctgc tgccgaccgc tgctgctggt ctgctgctcc tcgctgccca
      721 gccggcgatg gcccgtaaag gcgaagagct gttcactggt gtcgtcccta ttctggtgga
      781 actggatggt gatgtcaacg gtcataagtt ttccgtgcgt ggcgagggtg aaggtgacgc
      841 aactaatggt aaactgacgc tgaagttcat ctgtactact ggtaaactgc cggtaccttg
      901 gccgactctg gtaacgacgc tgacttatgg tgttcagtgc tttgctcgtt atccggacca
      961 catgaagcag catgacttct tcaagtccgc catgccggaa ggctatgtgc aggaacgcac
     1021 gatttccttt aaggatgacg gcacgtacaa aacgcgtgcg gaagtgaaat ttgaaggcga
     1081 taccctggta aaccgcattg agctgaaagg cattgacttt aaagaagacg gcaatatcct
     1141 gggccataag ctggaataca attttaacag ccacaatgtt tacatcaccg ccgataaaca
     1201 aaaaaatggc attaaagcga attttaaaat tcgccacaac gtggaggatg gcagcgtgca
     1261 gctggctgat cactaccagc aaaacactcc aatcggtgat ggtcctgttc tgctgccaga
     1321 caatcactat ctgagcacgc aaagcgttct gtctaaagat ccgaacgaga aacgcgatca
     1381 catggttctg ctggagttcg taaccgcagc gggcatcacg catggtatgg atgaactgta
     1441 caaatgacca attattgaag gccgctaacg cggccttttt ttgtttctgg tctcccaaaa
     1501 atttatttgc ttattaatca tccggctcgt ataatgtgtg gagggcccaa gttcacttaa
     1561 aaaggagaat agttatgaaa tcgaacaatg cgctcatcgt catcctcggc accgtcaccc
     1621 tggatgctgt aggcataggc ttggttatgc cggtactgcc gggcctcttg cgggatatcg
     1681 tccattccga cagcatcgcc agtcactatg gcgtgctgct agcgctatat gcgttgatgc
     1741 aatttctatg cgcacccgtt ctcggagcac tgtccgaccg ctttggccgc cgcccagtcc
     1801 tgctcgcttc gctacttgga gccactatcg actacgcgat catggcgacc acacccgtcc
     1861 tgtggattct ctacgccgga cgcatcgtgg ccggcatcac cggcgccaca ggtgcggttg
     1921 ctggcgccta tatcgccgac atcaccgatg gggaagatcg ggctcgccac ttcgggctca
     1981 tgagcgcttg tttcggcgtg ggtatggtgg caggccccgt ggccggggga ctgttgggcg
     2041 ccatctccct gcacgcacca ttccttgcgg cggcggtgct caacggcctc aacctactac
     2101 tgggctgctt cctaatgcag gagtcgcata agggagagcg ccgtccgatg cccttgagag
     2161 ccttcaaccc agtcagctcc ttccggtggg cgcggggcat gaccattgtg gccgcactta
     2221 tgactgtctt ctttatcatg caactcgtag gacaggtgcc ggcagcgctc tgggtcattt
     2281 tcggcgagga ccgctttcgc tggagcgcga cgatgagcgg cctgtcgctt gcggtattcg
     2341 gaatcttgca cgccctcgct caagccttcg tcactggtcc cgccaccaaa cgtttcggcg
     2401 agaagcaggc cattatcgcc ggcatggcgg ccgacgcgct gggctacgtc ttgctggcgt
     2461 tcgcgacgcg aggctggatg gccttcccca ttatgattct tctcgcttcc ggcggcatcg
     2521 ggatgcccgc gttgcaggcc atgctgtcca ggcaggtaga tgacgaccat cagggacagc
     2581 ttcaaggatc gctcgcggct cttaccagcc taacttcgat cactggaccg ctgatcgtca
     2641 cggcgattta tgccgcctcg gcgagcacat ggaacgggtt ggcatggatt gtaggcgccg
     2701 ccctatacct tgtctgcctc cccgcgttgc gtcgcggtgc atggagccgg gccacctcga
     2761 cctgagacaa ttgtccagat aaaaaaaatc cttagctttc gctaaggatg atttctaaaa
     2821 tttttctgtc atctcttcgt tattaatgtt tgtaattgac tgaatatcaa cgcttattta
     2881 aatcagactg aagactttat ctctctgtca taaaactgtc atattcctta catataactg
     2941 tcacctgttt gtcctatttt gcttctcgta gccaacaaac aatgctttat gaatcctccc
     3001 aggagacatt atgaaagtta tgcgtaccac cgtcgcaact gttgtcgccg cgaccttatc
     3061 gatgagtgct ttctctgtgt ttgcagaagc aagcctgaca ggtgcaggtg caaccttccc
     3121 tgcgccggtg tatgccaaat gggctgacac ttaccagaaa gaaaccggta ataaagttaa
     3181 ctaccagggt atcggttctt ccggtggcgt aaaacagatt atcgctaata ccgttgattt
     3241 tggtgcctct gacgcgcc
//
