# Supplementary material for: A standardized genome architecture for bacterial synthetic biology (SEGA)
Source: Nat Commun. 2021 Oct 7;12:5876. doi: 10.1038/s41467-021-26155-5 (PMC8497626; doi:10.1038/s41467-021-26155-5)
Supplement: Supplementary file 6 — Source data [file 41467_2021_26155_MOESM6_ESM.zip › SEGA022-MG1655-Ptrc-high-BCD-GFP-T-tetA-S2P11-S3P22-rrnC.gb]

LOCUS       SEGA022                4458 bp ds-DNA     linear   UNA 09-SEP-2021
DEFINITION  natural linear DNA.
ACCESSION   .
VERSION     .
KEYWORDS    .
SOURCE      natural DNA sequence
  ORGANISM  unspecified
REFERENCE   1  (bases 1 to 4458)
  AUTHORS   Morten Norholm Group
  TITLE     Direct Submission
  JOURNAL   Exported Sep 9, 2021 from SnapGene 4.2.11
            http://www.snapgene.com
FEATURES             Location/Qualifiers
     CDS             1..528
                     /codon_start=1
                     /label=glmS
                     /note="glmS"
                     /translation="VHGLQALPSRIEQMLSQDKRIEALAEDFSDKHHALFLGRGDQYPI
                     ALEGALKLKEISYIHAEAYAAGELKHGPLALIDADMPVIVVAPNNELLEKLKSNIEEVR
                     ARGGQLYVFADQDAGFVSSDNMHIIEMPHVEEVIAPIFYTVPLQLLAYHVALIKGTDVD
                     QPRNLAKSVTVE"
     terminator      538..594
                     /label=L3S2P11 Terminator
                     /note="L3S2P11 Terminator"
     CDS             complement(604..1686)
                     /codon_start=1
                     /gene="lacI"
                     /product="lac repressor"
                     /label=lacI
                     /note="lacI"
                     /note="The lac repressor binds to the lac operator to 
                     inhibit transcription in E. coli. This inhibition can be 
                     relieved by adding lactose or 
                     isopropyl-beta-D-thiogalactopyranoside (IPTG)."
                     /translation="MKPVTLYDVAEYAGVSYQTVSRVVNQASHVSAKTREKVEAAMAEL
                     NYIPNRVAQQLAGKQSLLIGVATSSLALHAPSQIVAAIKSRADQLGASVVVSMVERSGV
                     EACKAAVHNLLAQRVSGLIINYPLDDQDAIAVEAACTNVPALFLDVSDQTPINSIIFSH
                     EDGTRLGVEHLVALGHQQIALLAGPLSSVSARLRLAGWHKYLTRNQIQPIAEREGDWSA
                     MSGFQQTMQMLNEGIVPTAMLVANDQMALGAMRAITESGLRVGADISVVGYDDTEDSSC
                     YIPPLTTIKQDFRLLGQTSVDRLLQLSQGQAVKGNQLLPVSLVKRKTTLAPNTQTASPR
                     ALADSLMQLARQVSRLESGQ"
     promoter        complement(1687..1764)
                     /gene="lacI"
                     /label=lacI promoter
                     /note="lacI promoter"
     promoter        1795..1824
                     /label=trc promoter
                     /note="trc promoter"
                     /note="strong E. coli promoter; hybrid between the trp and 
                     lac UV5 promoters"
     protein_bind    1825..1848
                     /label=lacO
                     /bound_moiety="lac repressor"
                     /note="lacO"
                     /note="lac operator"
     RBS             1860..1886
                     /note="TIR"
                     /note="high TIR"
     CDS             1878..1933
                     /codon_start=1
                     /label=BCD
                     /note="BCD"
                     /translation="MKAIFVLKHLNHAKEVF"
     CDS             1934..2644
                     /codon_start=1
                     /product="green fluorescent protein"
                     /label=GFP
                     /note="GFP"
                     /translation="SKGEELFTGVVPILVELDGDVNGHKFSVSGEGEGDATYGKLTLKF
                     ICTTGKLPVPWPTLVTTLTYGVQCFSRYPDHMKRHDFFKSAMPEGYVQERTISFKDDGN
                     YKTRAEVKFEGDTLVNRIELKGIDFKEDGNILGHKLEYNYNSHNVYITADKQKNGIKAN
                     FKIRHNIEDGSVQLADHYQQNTPIGDGPVLLPDNHYLSTQSALSKDPNEKRDHMVLLEF
                     VTAAGITHGMDELYK"
     terminator      2648..2696
                     /label=L3S3P22 Terminator (synthetic)
                     /note="L3S3P22 Terminator"
     promoter        2707..2735
                     /label=Promoter 3BCD2
                     /note="Promoter 3BCD2"
     CDS             2775..3965
                     /codon_start=1
                     /gene="tet"
                     /product="tetracycline efflux protein"
                     /label=TcR
                     /note="TcR"
                     /note="confers resistance to tetracycline"
                     /translation="MKSNNALIVILGTVTLDAVGIGLVMPVLPGLLRDIVHSDSIASHY
                     GVLLALYALMQFLCAPVLGALSDRFGRRPVLLASLLGATIDYAIMATTPVLWILYAGRI
                     VAGITGATGAVAGAYIADITDGEDRARHFGLMSACFGVGMVAGPVAGGLLGAISLHAPF
                     LAAAVLNGLNLLLGCFLMQESHKGERRPMPLRAFNPVSSFRWARGMTIVAALMTVFFIM
                     QLVGQVPAALWVIFGEDRFRWSATMSGLSLAVFGILHALAQAFVTGPATKRFGEKQAII
                     AGMAADALGYVLLAFATRGWMAFPIMILLASGGIGMPALQAMLSRQVDDDHQGQLQGSL
                     AALTSLTSITGPLIVTAIYAASASTWNGLAWIVGAALYLVCLPALRRGAWSRATST"
     terminator      3976..4016
                     /label=rrnC
                     /note="rrnC"
     CDS             4211..4458
                     /codon_start=1
                     /label=pstS
                     /note="pstS"
                     /translation="MKVMRTTVATVVAATLSMSAFSVFAEASLTGAGATFPAPVYAKWA
                     DTYQKETGNKVNYQGIGSSGGVKQIIANTVDFGASDA"
ORIGIN
        1 gtgcatggtc tgcaggcgct gccgagccgt attgagcaga tgctgtctca ggacaaacgc
       61 attgaagcgc tggcagaaga tttctctgac aaacatcacg cgctgttcct gggccgtggc
      121 gatcagtacc caatcgcgct ggaaggcgca ttgaagttga aagagatctc ttacattcac
      181 gctgaagcct acgctgctgg cgaactgaaa cacggtccgc tggcgctaat tgatgccgat
      241 atgccggtta ttgttgttgc accgaacaac gaattgctgg aaaaactgaa atccaacatt
      301 gaagaagttc gcgcgcgtgg cggtcagttg tatgtcttcg ccgatcagga tgcgggtttt
      361 gtaagtagcg ataacatgca catcatcgag atgccgcatg tggaagaggt gattgcaccg
      421 atcttctaca ccgttccgct gcagctgctg gcttaccatg tcgcgctgat caaaggcacc
      481 gacgttgacc agccgcgtaa cctggcaaaa tcggttacgg ttgagtaata aatggatctc
      541 ggtaccaaat tccagaaaag agacgctttc gagcgtcttt tttcgttttg gtccgcgttg
      601 cgctcactgc ccgctttcca gtcgggaaac ctgtcgtgcc agctgcatta atgaatcggc
      661 caacgcgcgg ggagaggcgg tttgcgtatt gggcgccagg gtggtttttc ttttcaccag
      721 tgagacgggc aacagctgat tgcccttcac cgcctggccc tgagagagtt gcagcaagcg
      781 gtccacgctg gtttgcccca gcaggcgaaa atcctgtttg atggtggtta acggcgggat
      841 ataacatgag ctgtcttcgg tatcgtcgta tcccactacc gagatgtccg caccaacgcg
      901 cagcccggac tcggtaatgg cgcgcattgc gcccagcgcc atctgatcgt tggcaaccag
      961 catcgcagtg ggaacgatgc cctcattcag catttgcatg gtttgttgaa aaccggacat
     1021 ggcactccag tcgccttccc gttccgctat cggctgaatt tgattgcgag tgagatattt
     1081 atgccagcca gccagacgca gacgcgccga gacagaactt aatgggcccg ctaacagcgc
     1141 gatttgctgg tgacccaatg cgaccagatg ctccacgccc agtcgcgtac cgtcttcatg
     1201 ggagaaaata atactgttga tgggtgtctg gtcagagaca tcaagaaata acgccggaac
     1261 attagtgcag gcagcttcca cagcaatggc atcctggtca tccagcggat agttaatgat
     1321 cagcccactg acgcgttgcg cgagaagatt gtgcaccgcc gctttacagg cttcgacgcc
     1381 gcttcgttct accatcgaca ccaccacgct ggcacccagt tgatcggcgc gagatttaat
     1441 cgccgcgaca atttgcgacg gcgcgtgcag ggccagactg gaggtggcaa cgccaatcag
     1501 caacgactgt ttgcccgcca gttgttgtgc cacgcggttg ggaatgtaat tcagctccgc
     1561 catcgccgct tccacttttt cccgcgtttt cgcagaaacg tggctggcct ggttcaccac
     1621 gcgggaaacg gtctgataag agacaccggc atactctgcg acatcgtata acgttactgg
     1681 tttcacattc accaccctga attgactctc ttccgggcgc tatcatgcca taccgcgaaa
     1741 ggttttgcgc cattcgatgg tgtcggatcg agatcgatct cgatcccgcg aaatttgaca
     1801 attaatcatc cggctcgtat aatggaattg tgagcggata acaattccta ctagagatta
     1861 aagaggagaa actatatatg aaagcaattt tcgtactgaa acatcttaat catgctaagg
     1921 aggttttcta atgagcaaag gagaagaact tttcactgga gttgtgccaa ttcttgttga
     1981 attagatggt gatgttaatg ggcacaaatt ttctgtcagt ggagagggtg aaggtgatgc
     2041 tacatacgga aaactcaccc ttaaatttat ttgcactact ggaaaactac ctgttccatg
     2101 gccaacactt gtcactactc tgacctatgg cgttcaatgc ttttcccgtt atccggatca
     2161 catgaaacgg catgactttt tcaagagtgc catgcccgaa ggttatgtac aggaacgcac
     2221 tatatctttc aaagatgacg ggaactacaa gacgcgtgct gaagtcaagt ttgaaggtga
     2281 tacccttgtt aatcgtatcg agttaaaggg tattgatttt aaagaagatg gaaacattct
     2341 cggacacaaa ctagagtaca actataactc acacaatgta tacatcacgg cagacaaaca
     2401 aaagaatgga atcaaagcta acttcaaaat tcgccacaac attgaagatg gttccgttca
     2461 actagcagac cattatcaac aaaatactcc aattggcgat ggccctgtcc ttttaccaga
     2521 caaccattac ctgtcgacac aatctgccct ttcgaaagat cccaacgaaa agcgtgacca
     2581 catggtcctt cttgagtttg taactgctgc tgggattaca catggcatgg atgagctcta
     2641 caaatgacca attattgaag gccgctaacg cggccttttt ttgtttctgg tctcccaaaa
     2701 atttatttgc ttattaatca tccggctcgt ataatgtgtg gagggcccaa gttcacttaa
     2761 aaaggagaat agttatgaaa tcgaacaatg cgctcatcgt catcctcggc accgtcaccc
     2821 tggatgctgt aggcataggc ttggttatgc cggtactgcc gggcctcttg cgggatatcg
     2881 tccattccga cagcatcgcc agtcactatg gcgtgctgct agcgctatat gcgttgatgc
     2941 aatttctatg cgcacccgtt ctcggagcac tgtccgaccg ctttggccgc cgcccagtcc
     3001 tgctcgcttc gctacttgga gccactatcg actacgcgat catggcgacc acacccgtcc
     3061 tgtggattct ctacgccgga cgcatcgtgg ccggcatcac cggcgccaca ggtgcggttg
     3121 ctggcgccta tatcgccgac atcaccgatg gggaagatcg ggctcgccac ttcgggctca
     3181 tgagcgcttg tttcggcgtg ggtatggtgg caggccccgt ggccggggga ctgttgggcg
     3241 ccatctccct gcacgcacca ttccttgcgg cggcggtgct caacggcctc aacctactac
     3301 tgggctgctt cctaatgcag gagtcgcata agggagagcg ccgtccgatg cccttgagag
     3361 ccttcaaccc agtcagctcc ttccggtggg cgcggggcat gaccattgtg gccgcactta
     3421 tgactgtctt ctttatcatg caactcgtag gacaggtgcc ggcagcgctc tgggtcattt
     3481 tcggcgagga ccgctttcgc tggagcgcga cgatgagcgg cctgtcgctt gcggtattcg
     3541 gaatcttgca cgccctcgct caagccttcg tcactggtcc cgccaccaaa cgtttcggcg
     3601 agaagcaggc cattatcgcc ggcatggcgg ccgacgcgct gggctacgtc ttgctggcgt
     3661 tcgcgacgcg aggctggatg gccttcccca ttatgattct tctcgcttcc ggcggcatcg
     3721 ggatgcccgc gttgcaggcc atgctgtcca ggcaggtaga tgacgaccat cagggacagc
     3781 ttcaaggatc gctcgcggct cttaccagcc taacttcgat cactggaccg ctgatcgtca
     3841 cggcgattta tgccgcctcg gcgagcacat ggaacgggtt ggcatggatt gtaggcgccg
     3901 ccctatacct tgtctgcctc cccgcgttgc gtcgcggtgc atggagccgg gccacctcga
     3961 cctgagacaa ttgtccagat aaaaaaaatc cttagctttc gctaaggatg atttctaaaa
     4021 tttttctgtc atctcttcgt tattaatgtt tgtaattgac tgaatatcaa cgcttattta
     4081 aatcagactg aagactttat ctctctgtca taaaactgtc atattcctta catataactg
     4141 tcacctgttt gtcctatttt gcttctcgta gccaacaaac aatgctttat gaatcctccc
     4201 aggagacatt atgaaagtta tgcgtaccac cgtcgcaact gttgtcgccg cgaccttatc
     4261 gatgagtgct ttctctgtgt ttgcagaagc aagcctgaca ggtgcaggtg caaccttccc
     4321 tgcgccggtg tatgccaaat gggctgacac ttaccagaaa gaaaccggta ataaagttaa
     4381 ctaccagggt atcggttctt ccggtggcgt aaaacagatt atcgctaata ccgttgattt
     4441 tggtgcctct gacgcgcc
//
