# Supplementary material for: A standardized genome architecture for bacterial synthetic biology (SEGA)
Source: Nat Commun. 2021 Oct 7;12:5876. doi: 10.1038/s41467-021-26155-5 (PMC8497626; doi:10.1038/s41467-021-26155-5)
Supplement: Supplementary file 6 — Source data [file 41467_2021_26155_MOESM6_ESM.zip › SEGA096-MG1655-J23100-low-BCD-truncTetA-S2P11-rrnC.gb]

LOCUS       SEGA096                2329 bp ds-DNA     linear   UNA 09-SEP-2021
DEFINITION  natural linear DNA.
ACCESSION   .
VERSION     .
KEYWORDS    .
SOURCE      natural DNA sequence
  ORGANISM  unspecified
REFERENCE   1  (bases 1 to 2329)
  AUTHORS   Morten Norholm Group
  TITLE     Direct Submission
  JOURNAL   Exported Sep 9, 2021 from SnapGene 4.2.11
            http://www.snapgene.com
FEATURES             Location/Qualifiers
     CDS             1..528
                     /codon_start=1
                     /label=glmS
                     /note="glmS"
                     /translation="VHGLQALPSRIEQMLSQDKRIEALAEDFSDKHHALFLGRGDQYPI
                     ALEGALKLKEISYIHAEAYAAGELKHGPLALIDADMPVIVVAPNNELLEKLKSNIEEVR
                     ARGGQLYVFADQDAGFVSSDNMHIIEMPHVEEVIAPIFYTVPLQLLAYHVALIKGTDVD
                     QPRNLAKSVTVE"
     terminator      538..594
                     /label=L3S2P11 Terminator
                     /note="L3S2P11 Terminator"
     promoter        604..638
                     /label=P-J23100
                     /note="P-J23100"
     RBS             650..676
                     /note="TIR"
                     /note="low TIR"
     CDS             668..723
                     /codon_start=1
                     /label=BCD
                     /note="BCD"
                     /translation="MKAIFVLKHLNHAKEVF"
     CDS             724..1836
                     /codon_start=1
                     /gene="tet"
                     /product="tetracycline efflux protein"
                     /label=TcR
                     /note="TcR"
                     /note="confers resistance to tetracycline"
                     /translation="VLPGLLRDIVHSDSIASHYGVLLALYALMQFLCAPVLGALSDRFG
                     RRPVLLASLLGATIDYAIMATTPVLWILYAGRIVAGITGATGAVAGAYIADITDGEDRA
                     RHFGLMSACFGVGMVAGPVAGGLLGAISLHAPFLAAAVLNGLNLLLGCFLMQESHKGER
                     RPMPLRAFNPVSSFRWARGMTIVAALMTVFFIMQLVGQVPAALWVIFGEDRFRWSATMS
                     GLSLAVFGILHALAQAFVTGPATKRFGEKQAIIAGMAADALGYVLLAFATRGWMAFPIM
                     ILLASGGIGMPALQAMLSRQVDDDHQGQLQGSLAALTSLTSITGPLIVTAIYAASASTW
                     NGLAWIVGAALYLVCLPALRRGAWSRATST"
     terminator      1847..1887
                     /label=rrnC
                     /note="rrnC"
     CDS             2082..2329
                     /codon_start=1
                     /label=pstS
                     /note="pstS"
                     /translation="MKVMRTTVATVVAATLSMSAFSVFAEASLTGAGATFPAPVYAKWA
                     DTYQKETGNKVNYQGIGSSGGVKQIIANTVDFGASDA"
ORIGIN
        1 gtgcatggtc tgcaggcgct gccgagccgt attgagcaga tgctgtctca ggacaaacgc
       61 attgaagcgc tggcagaaga tttctctgac aaacatcacg cgctgttcct gggccgtggc
      121 gatcagtacc caatcgcgct ggaaggcgca ttgaagttga aagagatctc ttacattcac
      181 gctgaagcct acgctgctgg cgaactgaaa cacggtccgc tggcgctaat tgatgccgat
      241 atgccggtta ttgttgttgc accgaacaac gaattgctgg aaaaactgaa atccaacatt
      301 gaagaagttc gcgcgcgtgg cggtcagttg tatgtcttcg ccgatcagga tgcgggtttt
      361 gtaagtagcg ataacatgca catcatcgag atgccgcatg tggaagaggt gattgcaccg
      421 atcttctaca ccgttccgct gcagctgctg gcttaccatg tcgcgctgat caaaggcacc
      481 gacgttgacc agccgcgtaa cctggcaaaa tcggttacgg ttgagtaata aatggatctc
      541 ggtaccaaat tccagaaaag agacgctttc gagcgtcttt tttcgttttg gtccgcgttg
      601 cgcttgacgg ctagctcagt cctaggtaca gtgctagcta ctagagatta aagaggagaa
      661 aggggggatg aaggctattt tcgtactgaa acatcttaat catgctaagg aggttttcta
      721 atggtactgc cgggcctctt gcgggatatc gtccattccg acagcatcgc cagtcactat
      781 ggcgtgctgc tagcgctata tgcgttgatg caatttctat gcgcacccgt tctcggagca
      841 ctgtccgacc gctttggccg ccgcccagtc ctgctcgctt cgctacttgg agccactatc
      901 gactacgcga tcatggcgac cacacccgtc ctgtggattc tctacgccgg acgcatcgtg
      961 gccggcatca ccggcgccac aggtgcggtt gctggcgcct atatcgccga catcaccgat
     1021 ggggaagatc gggctcgcca cttcgggctc atgagcgctt gtttcggcgt gggtatggtg
     1081 gcaggccccg tggccggggg actgttgggc gccatctccc tgcacgcacc attccttgcg
     1141 gcggcggtgc tcaacggcct caacctacta ctgggctgct tcctaatgca ggagtcgcat
     1201 aagggagagc gccgtccgat gcccttgaga gccttcaacc cagtcagctc cttccggtgg
     1261 gcgcggggca tgaccattgt ggccgcactt atgactgtct tctttatcat gcaactcgta
     1321 ggacaggtgc cggcagcgct ctgggtcatt ttcggcgagg accgctttcg ctggagcgcg
     1381 acgatgagcg gcctgtcgct tgcggtattc ggaatcttgc acgccctcgc tcaagccttc
     1441 gtcactggtc ccgccaccaa acgtttcggc gagaagcagg ccattatcgc cggcatggcg
     1501 gccgacgcgc tgggctacgt cttgctggcg ttcgcgacgc gaggctggat ggccttcccc
     1561 attatgattc ttctcgcttc cggcggcatc gggatgcccg cgttgcaggc catgctgtcc
     1621 aggcaggtag atgacgacca tcagggacag cttcaaggat cgctcgcggc tcttaccagc
     1681 ctaacttcga tcactggacc gctgatcgtc acggcgattt atgccgcctc ggcgagcaca
     1741 tggaacgggt tggcatggat tgtaggcgcc gccctatacc ttgtctgcct ccccgcgttg
     1801 cgtcgcggtg catggagccg ggccacctcg acctgagaca attgtccaga taaaaaaaat
     1861 ccttagcttt cgctaaggat gatttctaaa atttttctgt catctcttcg ttattaatgt
     1921 ttgtaattga ctgaatatca acgcttattt aaatcagact gaagacttta tctctctgtc
     1981 ataaaactgt catattcctt acatataact gtcacctgtt tgtcctattt tgcttctcgt
     2041 agccaacaaa caatgcttta tgaatcctcc caggagacat tatgaaagtt atgcgtacca
     2101 ccgtcgcaac tgttgtcgcc gcgaccttat cgatgagtgc tttctctgtg tttgcagaag
     2161 caagcctgac aggtgcaggt gcaaccttcc ctgcgccggt gtatgccaaa tgggctgaca
     2221 cttaccagaa agaaaccggt aataaagtta actaccaggg tatcggttct tccggtggcg
     2281 taaaacagat tatcgctaat accgttgatt ttggtgcctc tgacgcgcc
//
