# Supplementary material for: A standardized genome architecture for bacterial synthetic biology (SEGA)
Source: Nat Commun. 2021 Oct 7;12:5876. doi: 10.1038/s41467-021-26155-5 (PMC8497626; doi:10.1038/s41467-021-26155-5)
Supplement: Supplementary file 6 — Source data [file 41467_2021_26155_MOESM6_ESM.zip › SEGA098-MG1655-J23100-high-BCD-GFP-truncTetA-S2P11-rrnC.gb]

LOCUS       SEGA098                3046 bp ds-DNA     linear   UNA 09-SEP-2021
DEFINITION  natural linear DNA.
ACCESSION   .
VERSION     .
KEYWORDS    .
SOURCE      natural DNA sequence
  ORGANISM  unspecified
REFERENCE   1  (bases 1 to 3046)
  AUTHORS   Morten Norholm Group
  TITLE     Direct Submission
  JOURNAL   Exported Sep 9, 2021 from SnapGene 4.2.11
            http://www.snapgene.com
FEATURES             Location/Qualifiers
     CDS             1..528
                     /codon_start=1
                     /label=glmS
                     /note="glmS"
                     /translation="VHGLQALPSRIEQMLSQDKRIEALAEDFSDKHHALFLGRGDQYPI
                     ALEGALKLKEISYIHAEAYAAGELKHGPLALIDADMPVIVVAPNNELLEKLKSNIEEVR
                     ARGGQLYVFADQDAGFVSSDNMHIIEMPHVEEVIAPIFYTVPLQLLAYHVALIKGTDVD
                     QPRNLAKSVTVE"
     terminator      538..594
                     /label=L3S2P11 Terminator
                     /note="L3S2P11 Terminator"
     promoter        604..638
                     /label=P-J23100
                     /note="P-J23100"
     RBS             650..676
                     /note="TIR"
                     /note="high TIR"
     CDS             668..723
                     /codon_start=1
                     /label=BCD
                     /note="BCD"
                     /translation="MKAIFVLKHLNHAKEVF"
     CDS             724..1434
                     /codon_start=1
                     /product="green fluorescent protein"
                     /label=GFP
                     /note="GFP"
                     /translation="SKGEELFTGVVPILVELDGDVNGHKFSVSGEGEGDATYGKLTLKF
                     ICTTGKLPVPWPTLVTTLTYGVQCFSRYPDHMKRHDFFKSAMPEGYVQERTISFKDDGN
                     YKTRAEVKFEGDTLVNRIELKGIDFKEDGNILGHKLEYNYNSHNVYITADKQKNGIKAN
                     FKIRHNIEDGSVQLADHYQQNTPIGDGPVLLPDNHYLSTQSALSKDPNEKRDHMVLLEF
                     VTAAGITHGMDELYK"
     CDS             1441..2553
                     /codon_start=1
                     /gene="tet"
                     /product="tetracycline efflux protein"
                     /label=TcR
                     /note="TcR"
                     /note="confers resistance to tetracycline"
                     /translation="VLPGLLRDIVHSDSIASHYGVLLALYALMQFLCAPVLGALSDRFG
                     RRPVLLASLLGATIDYAIMATTPVLWILYAGRIVAGITGATGAVAGAYIADITDGEDRA
                     RHFGLMSACFGVGMVAGPVAGGLLGAISLHAPFLAAAVLNGLNLLLGCFLMQESHKGER
                     RPMPLRAFNPVSSFRWARGMTIVAALMTVFFIMQLVGQVPAALWVIFGEDRFRWSATMS
                     GLSLAVFGILHALAQAFVTGPATKRFGEKQAIIAGMAADALGYVLLAFATRGWMAFPIM
                     ILLASGGIGMPALQAMLSRQVDDDHQGQLQGSLAALTSLTSITGPLIVTAIYAASASTW
                     NGLAWIVGAALYLVCLPALRRGAWSRATST"
     terminator      2564..2604
                     /label=rrnC
                     /note="rrnC"
     CDS             2799..3046
                     /codon_start=1
                     /label=pstS
                     /note="pstS"
                     /translation="MKVMRTTVATVVAATLSMSAFSVFAEASLTGAGATFPAPVYAKWA
                     DTYQKETGNKVNYQGIGSSGGVKQIIANTVDFGASDA"
ORIGIN
        1 gtgcatggtc tgcaggcgct gccgagccgt attgagcaga tgctgtctca ggacaaacgc
       61 attgaagcgc tggcagaaga tttctctgac aaacatcacg cgctgttcct gggccgtggc
      121 gatcagtacc caatcgcgct ggaaggcgca ttgaagttga aagagatctc ttacattcac
      181 gctgaagcct acgctgctgg cgaactgaaa cacggtccgc tggcgctaat tgatgccgat
      241 atgccggtta ttgttgttgc accgaacaac gaattgctgg aaaaactgaa atccaacatt
      301 gaagaagttc gcgcgcgtgg cggtcagttg tatgtcttcg ccgatcagga tgcgggtttt
      361 gtaagtagcg ataacatgca catcatcgag atgccgcatg tggaagaggt gattgcaccg
      421 atcttctaca ccgttccgct gcagctgctg gcttaccatg tcgcgctgat caaaggcacc
      481 gacgttgacc agccgcgtaa cctggcaaaa tcggttacgg ttgagtaata aatggatctc
      541 ggtaccaaat tccagaaaag agacgctttc gagcgtcttt tttcgttttg gtccgcgttg
      601 cgcttgacgg ctagctcagt cctaggtaca gtgctagcta ctagagatta aagaggagaa
      661 actatatatg aaagcaattt tcgtactgaa acatcttaat catgctaagg aggttttcta
      721 atgagcaaag gagaagaact tttcactgga gttgtgccaa ttcttgttga attagatggt
      781 gatgttaatg ggcacaaatt ttctgtcagt ggagagggtg aaggtgatgc tacatacgga
      841 aaactcaccc ttaaatttat ttgcactact ggaaaactac ctgttccatg gccaacactt
      901 gtcactactc tgacctatgg cgttcaatgc ttttcccgtt atccggatca catgaaacgg
      961 catgactttt tcaagagtgc catgcccgaa ggttatgtac aggaacgcac tatatctttc
     1021 aaagatgacg ggaactacaa gacgcgtgct gaagtcaagt ttgaaggtga tacccttgtt
     1081 aatcgtatcg agttaaaggg tattgatttt aaagaagatg gaaacattct cggacacaaa
     1141 ctagagtaca actataactc acacaatgta tacatcacgg cagacaaaca aaagaatgga
     1201 atcaaagcta acttcaaaat tcgccacaac attgaagatg gttccgttca actagcagac
     1261 cattatcaac aaaatactcc aattggcgat ggccctgtcc ttttaccaga caaccattac
     1321 ctgtcgacac aatctgccct ttcgaaagat cccaacgaaa agcgtgacca catggtcctt
     1381 cttgagtttg taactgctgc tgggattaca catggcatgg atgagctcta caaatgataa
     1441 gtactgccgg gcctcttgcg ggatatcgtc cattccgaca gcatcgccag tcactatggc
     1501 gtgctgctag cgctatatgc gttgatgcaa tttctatgcg cacccgttct cggagcactg
     1561 tccgaccgct ttggccgccg cccagtcctg ctcgcttcgc tacttggagc cactatcgac
     1621 tacgcgatca tggcgaccac acccgtcctg tggattctct acgccggacg catcgtggcc
     1681 ggcatcaccg gcgccacagg tgcggttgct ggcgcctata tcgccgacat caccgatggg
     1741 gaagatcggg ctcgccactt cgggctcatg agcgcttgtt tcggcgtggg tatggtggca
     1801 ggccccgtgg ccgggggact gttgggcgcc atctccctgc acgcaccatt ccttgcggcg
     1861 gcggtgctca acggcctcaa cctactactg ggctgcttcc taatgcagga gtcgcataag
     1921 ggagagcgcc gtccgatgcc cttgagagcc ttcaacccag tcagctcctt ccggtgggcg
     1981 cggggcatga ccattgtggc cgcacttatg actgtcttct ttatcatgca actcgtagga
     2041 caggtgccgg cagcgctctg ggtcattttc ggcgaggacc gctttcgctg gagcgcgacg
     2101 atgagcggcc tgtcgcttgc ggtattcgga atcttgcacg ccctcgctca agccttcgtc
     2161 actggtcccg ccaccaaacg tttcggcgag aagcaggcca ttatcgccgg catggcggcc
     2221 gacgcgctgg gctacgtctt gctggcgttc gcgacgcgag gctggatggc cttccccatt
     2281 atgattcttc tcgcttccgg cggcatcggg atgcccgcgt tgcaggccat gctgtccagg
     2341 caggtagatg acgaccatca gggacagctt caaggatcgc tcgcggctct taccagccta
     2401 acttcgatca ctggaccgct gatcgtcacg gcgatttatg ccgcctcggc gagcacatgg
     2461 aacgggttgg catggattgt aggcgccgcc ctataccttg tctgcctccc cgcgttgcgt
     2521 cgcggtgcat ggagccgggc cacctcgacc tgagacaatt gtccagataa aaaaaatcct
     2581 tagctttcgc taaggatgat ttctaaaatt tttctgtcat ctcttcgtta ttaatgtttg
     2641 taattgactg aatatcaacg cttatttaaa tcagactgaa gactttatct ctctgtcata
     2701 aaactgtcat attccttaca tataactgtc acctgtttgt cctattttgc ttctcgtagc
     2761 caacaaacaa tgctttatga atcctcccag gagacattat gaaagttatg cgtaccaccg
     2821 tcgcaactgt tgtcgccgcg accttatcga tgagtgcttt ctctgtgttt gcagaagcaa
     2881 gcctgacagg tgcaggtgca accttccctg cgccggtgta tgccaaatgg gctgacactt
     2941 accagaaaga aaccggtaat aaagttaact accagggtat cggttcttcc ggtggcgtaa
     3001 aacagattat cgctaatacc gttgattttg gtgcctctga cgcgcc
//
