# Supplementary material for: A standardized genome architecture for bacterial synthetic biology (SEGA)
Source: Nat Commun. 2021 Oct 7;12:5876. doi: 10.1038/s41467-021-26155-5 (PMC8497626; doi:10.1038/s41467-021-26155-5)
Supplement: Supplementary file 6 — Source data [file 41467_2021_26155_MOESM6_ESM.zip › Source data for figures.xlsx]

## Sheet: Figure3A
Inducer	PT7-BCD-high			PTrc-BCD-high			Inducer	PRhaBAD-BCD-high			J23100-BCD-high					Parameters: Fitted dose response curve
IPTG[µM]							L-Rhamnose [µM]									PT7	PTrc	PRhaBAD
0	89.05	83.51	86.24	219.61	204.6	206.47	0	20.66	12.6	19.48	940.81	984.03	1085.7		Vmax	7356	1849	1225
1	288.52	273.69	273.63	379.99	338.33	345.9	1	20.59	18.35	16.76					h	1.295	1.209	0.9255
10	4587.75	4633.03	4758.92	1554.23	1454.79	1557.1	10	30.39	27.99	31.34					Khalf	6.953	3.157	3062
20	5951.35	6001.96	5996.82	1753.63	1582.34	1603.2	50	71.62	82.74	65.76
50	6602.15	6473.16	6462.08	1907.8	1622.52	1686.38	100	77.53	90.84	73.86
100	6721.85	6805.52	6705.17	1887.62	1666.04	1778.94	200	110.35	134.68	109.68
1000	7708.33	7616.59	7611.75	1991.75	1835.53	1799.41	500	210.86	245.92	205.8
2000	7591.97	7576.44	7502.79	1984.53	1832.77	1882.14	1000	275.7	329.26	274.28
							2000	436.29	454.01	390.73
							5000	794.54	765.42	706.71
							10000	1067.19	975.66	1056.15
							20000	977.69	951.94	965.95

## Sheet: Figure3e+h
C2	J23100
	low			medium			high
	1	2	3	1	2	3	1	2	3
BCD	839.13	868.33	903.87	1507.55	1547.77	1281.33	1494.48	1625.24	1924.62
Ubiquitin	571.13	578.83	587.26	1293.71	1365.74	1222.14	2053.62	2095.53	2048.77
TEV	197.55	205.59	217.29	835.85	828.31	760.64	1199.25	1367.57	1399.72
PROTi	132.42	166.78	188.72	765.02	805.57	742.62	1008.83	982.81	1045
PelBss	195.4	197.89	211.53	615.98	865.8	823.53	908.3	936.84	973.92
C2	Ptrc
	low			medium			high
	1	2	3	1	2	3	1	2	3
BCD	923.28	964.22	1011.69	1742.22	1605.49	1574.48	2240.47	2141.38	1913.29
Ubiquitin	837.36	833.54	810.81	1608.82	1539.27	1434.26	2681.16	2668.66	2555.63
TEV	187.52	185.24	173.21	1048.13	993.95	957.09	2147.73	2106.25	2063.37
PROTi	173.58	172.55	172.5	1102.4	1148	993.83	1672.18	1702.22	1713.8
PelBss	337.78	362.16	332.36	766.63	646.17	636.12	1171.96	1164.92	1144.28
yebF	466.54	468.7	480.21	350.64	406.08	364.88	459.3	477.35	435.24
C2	PrhaBAD
	low			medium			high
	1	2	3	1	2	3	1	2	3
BCD	725.72	642.79	684.73	1011.4	1065.91	990.46	1180.67	1090.44	1081.15
Ubiquitin	536.23	498.82	538.85	845.78	805.99	811.61	1360.11	1336.52	1384.42
TEV	185.96	209.67	190.83	617.2	650.47	585.6	941.36	930.08	888.64
PROTi	174.23	156.52	164.73	570.58	551.2	561.92	676.25	656.26	763.46
PelBss	195.42	178.66	187.02	368.55	352.74	367.16	544.7	552.57	613.64
yebF	753.18	806.39	801.76	1242.55	1233.73	1317.63	1520.38	1611.61	1618.06
C2	PT7
	low			medium			high
	1	2	3	1	2	3	1	2	3
BCD	1928.11	1983.01	1918.34	6501.51	6147.02	5656.96	6517.29	8315.22	8194.24
Ubiquitin	484.65	476.49	501.6	2042.43	2331.8	1861.75	4094.14	4606.08	4839.36
TEV	168.67	181.31	186	543.73	526.27	509.36	2832.45	3353.75	3397.85
PROTi	158.02	168.67	162.97	644.9	626.86	570.03	1774.79	1931.74	2114.67
PelBss	191.72	191.81	196.51	958.97	979.43	717.37	4123.11	4332.51	4173.59
yebF	4560.07	4102.22	4392.45	3010.69	2662.75	3041.26	162.79	145.82	206.05

## Sheet: Figure3g
C2	J23100
	low			medium			high
	1	2	3	1	2	3	1	2	3
BCD	458.99	492.88	645.67	722.82	966.78	988.1	1218.18	1383.42	2439.6
Ubiquitin	650.15	783.11	624.38	1235.8	1244.23	1602.86	2275.96	1993.55	3414.76
TEV	228.22	232.53	322.16	1251.22	1155.12	1152.05	1326.09	1318.61	2062.69
PROTi	169.23	85.14	197.47	607.97	596.45	714.8	859.44	873.1	1541.32
PelBss	550	679.72	624.55	1307.56	1053.04	696.08	849.59	857.59	1609.52

## Sheet: Figure4B
Hours	Ptrc-BCD-low			Ptrc-BCD-high			PT7-BCD-low			PT7-BCD-high			PrhaBAD-BCD-low			PrhaBAD-BCD-high
0.25	935.21	1010.08	995.92	1016.01	1026.06	946.74	936.6	960.97	861.03	945.97	920.29	949.73	880.57	910.26	858.9	877.72	874.69	850.06
1	765.96	851.07	885.67	862.64	945.52	860.95	731.55	755.72	655.1	672.68	714.66	704.02	549.65	532.95	617.65	580.63	442.26	579.77
2.5	277.03	334.19	458.55	348.78	420.9	355.86	276.29	300.62	266.74	252.79	315.06	333.84	202.84	218.48	282.25	240.25	176.06	227.08
5	183.83	203.07	325.12	251.61	322.58	329.89	259.07	282.66	282.57	176.8	186.97	183.33	127.9	127.68	135.35	148.18	154.94	152.78
7.5	269.7	267.97	386.5	313.35	406.66	355.2	369.24	404.8	400.63	157.98	149	150.6	196.39	206.72	219.51	236.73	252.87	246.79
10	339.17	330.34	431.89	383.32	463.57	410.78	473.74	530.41	502.82	157.54	153.3	152.56	241.45	251.47	269.61	322.19	326.94	312.65
12.5	394.73	388.03	472.57	421.62	520.92	465.55	547.24	621.11	576.06	165.7	165.76	163.15	280.5	292.32	304.13	393.33	397.68	383.5
15	450.4	438.07	505.25	461.29	559.09	505.57	600.57	675.33	634.39	183.69	179.16	176.03	313.13	325.14	338.8	455.87	456.36	449.61
17.5	493.93	486.01	539.52	482.71	611	538.58	644.17	731.55	675.15	199.92	192.17	189.4	342.8	356.29	364.44	503.85	511.31	495.8
20	540.49	521.11	574.69	505.54	630.49	566.04	667.3	752.74	705.1	218.08	203.81	200.01	359.71	380.45	384.08	551.7	544.22	537.56
22.5	577.94	568	607.37	523.06	664.82	582.59	684.1	749.46	707.78	229.14	214.59	210.17	379.46	399.98	406.38	582.98	571.62	566.74
25	603.93	604.65	632.16	539.99	687.8	600.98	664.95	711.85	672.48	245.42	222.61	219.03	398.58	418.37	424.83	604.39	597.09	595.95

## Sheet: Figure 4C
Ptrc
Hours	BCD-low induced			BCD-low uninduced			BCD-high induced			BCD-high uninduced			control
0.25	94.46	95.96	97.6	100.3			96.52	95.25	96.57	96.15	97.25	98.68	97.29	76.04	83.92
1	93.45	92.77	95.65	101.38			93.17	94.48	96.43	95.42	96.33	99.52	97.2	75.47	81.53
2.5	85.05	86.22	91.71	94.53			86.15	89.32	91.1	91.52	92.04	94.17	92.04	74.04	80.5
5	116.18	117.78	136.88	105.27			112.22	119.58	119.09	111.07	107.29	110.79	86.2	68.51	74.25
7.5	167.75	175.52	222.24	134.13			148.84	175.36	175.83	153.42	134.23	135.63	85.8	72.42	78.36
10	211.98	220.01	250.06	164.56			175.94	206.99	201.28	202.67	148.09	151.14	87.14	75.69	79.37
12.5	246.31	257.27	276.93	189.79			184.25	229.81	218.81	242.11	163.53	169.26	87.82	75.19	79.28
15	281.95	291.76	296.07	214.31			189.13	247.58	231.55	276.88	176.88	185.02	86.6	75.69	79.63
17.5	314.14	326.6	311.84	235.66			192.6	257.9	238.05	312.41	186.81	201.61	87.21	75.5	80.35
20	360.5	356.96	329.3	255.04			199.69	264.87	243.96	347.65	194.81	212.57	88.24	78.43	82.35
22.5	403.98	394.76	342.56	276.6			205.04	267	247.6	380.5	206.66	218.9	91.24	81.06	87.7
25	425.17	414.19	345.79	291.78			211.68	267.8	246.4	413.84	215.57	218.97	95.42	84.48	93.61
PT7
Hours	BCD-low induced			BCD-low uninduced			BCD-high induced			BCD-high uninduced			control
0.25	94.6	95.14	94.71	95.14	95.96	95.51	94.6	93.87	96.87	96.76	95.51	94.85	94.53	98.09	91.83
1	92.91	92.95	93.02	93.94	93.7	93.73	90.14	91.48	90.82	93.35	92.34	94.06	94.48	98	90.07
2.5	83.99	85.38	83.76	84.67	84.04	84.74	81.9	84.44	85.8	87.51	86.5	86.13	90.02	95.02	84.53
5	122.54	130.31	129.13	79.7	82.18	81.57	94.06	97.04	96.61	83.57	80.19	82.51	80.61	86.31	78.43
7.5	185.73	203.21	195.91	78.85	80.12	79.93	103.16	105.79	105.72	78.69	75.19	77.47	79.2	83.43	80.19
10	232.61	271.04	250.91	83.45	85.52	84.58	122.1	123.41	122.35	77.84	76.6	77.66	82.84	83.03	82.47
12.5	256.66	302.48	280.54	88.14	91.43	91.1	140.51	143.05	140.8	81.46	80.71	80.89	83.64	82	84.23
15	269.66	314.7	296.26	93.4	98.21	96.78	156.14	161.96	159.31	84.86	84.6	85.52	85	83.43	85.92
17.5	281.5	330.66	303.82	98.19	102.53	101.64	168.13	179.3	175.38	88.54	86.53	88.61	87.02	82.61	89.25
20	288.94	337.98	310.95	101.96	106.77	105.11	178.17	193.82	186.01	91.08	91.45	90.98	89.5	84.51	91.43
22.5	300.32	340.26	314.96	106.07	112.05	110.08	185.38	207.08	193.14	94.22	92.98	94.71	92.6	87.56	96
25	304.54	339.55	314.05	111.02	116.93	115.17	190.94	210.36	194.5	97.95	96	98.84	96.29	90.73	103.07
PrhaBAD
Hours	BCD-low induced			BCD-low uninduced			BCD-high induced			BCD-high uninduced			control
0.25	94.22	94.67	94.48	94.06	94.48	95.3	93.92	96.22	95.21	93.73	95.18	94.71	95.42	92.93	92.67
1	91.24	90.07	88.94	90.47	91.97	92.23	90	88.89	90.44	89.93	91.64	87.63	85.49	83.33	88.21
2.5	77.28	79.74	82.7	83.62	85.31	81.18	81.93	77.82	81.29	83.85	83.45	77.44	80.8	80.4	86.17
5	95.16	95.63	100.84	77.19	75.61	76.34	106.99	111.87	109.85	75.31	75.78	74.65	76.88	73.81	76.55
7.5	162.8	172.4	179.56	73.01	71.88	72.59	190.09	210.39	200.39	72.61	72.73	72.61	73.71	70.31	74.04
10	202.57	211.49	226.2	73.29	73.95	74.25	274.18	279.86	263.25	74.42	74.39	73.67	74.14	71.2	72.82
12.5	238.71	249.64	258.82	77	76.58	76.13	336.69	345.58	330.19	77.52	77.23	77.54	73.9	69.19	72.56
15	278.69	288.07	299.5	80.5	79.44	79.81	401.17	409.35	400.16	81.6	81.06	78.83	73.53	70.34	73.74
17.5	315.03	326.37	333.83	83.45	82.25	81.48	454.47	472.96	453.65	85	84.37	82.02	74.77	70.8	76.06
20	339.93	353.82	357.2	86.64	84.39	83.83	507.01	511.02	502.62	87.51	86.78	85.54	78.57	74.02	78.45
22.5	364.66	378.78	384.44	89.15	86.97	87.35	555.58	545.32	542.37	90.73	89.81	88.89	80.96	79.37	83.12
25	387.42	402.06	406.56	90.94	89.83	89.41	587.46	577.98	579.86	94.41	92.3	92.37	85.21	82.77	88.14

## Sheet: Figure4D
Ptrc
Hours	BCD-low induced			BCD-low uninduced			BCD-high induced			BCD-high uninduced			control
0.25	0.101	0.095	0.098	0.11			0.095	0.094	0.102	0.095	0.101	0.103	0.125	0.474	0.33
1	0.122	0.109	0.108	0.225			0.108	0.103	0.112	0.117	0.116	0.122	0.152	0.561	0.409
2.5	0.307	0.258	0.2	0.478			0.247	0.217	0.256	0.256	0.226	0.251	0.276	0.699	0.535
5	0.632	0.58	0.421	0.754			0.446	0.363	0.361	0.679	0.501	0.563	0.42	0.833	0.687
7.5	0.622	0.655	0.575	0.801			0.475	0.409	0.495	0.767	0.628	0.648	0.522	0.927	0.819
10	0.625	0.666	0.579	0.84			0.459	0.413	0.49	0.883	0.664	0.686	0.628	0.997	0.915
12.5	0.624	0.663	0.586	0.865			0.437	0.4	0.47	0.945	0.695	0.723	0.73	1.053	1.005
15	0.626	0.666	0.586	0.896			0.41	0.363	0.458	0.995	0.707	0.747	0.801	1.092	1.045
17.5	0.636	0.672	0.578	0.924			0.399	0.31	0.442	1.035	0.705	0.762	0.865	1.112	1.055
20	0.667	0.685	0.573	0.946			0.395	0.282	0.431	1.059	0.701	0.765	0.914	1.124	1.05
22.5	0.699	0.695	0.564	0.967			0.392	0.274	0.425	1.088	0.695	0.738	0.934	1.127	1.032
25	0.704	0.685	0.547	0.986			0.392	0.273	0.41	1.109	0.688	0.707	0.911	1.118	1.001
PT7
Hours	BCD-low induced			BCD-low uninduced			BCD-high induced			BCD-high uninduced			control
0.25	0.101	0.099	0.11	0.109	0.109	0.107	0.1	0.102	0.102	0.1	0.118	0.101	0.153	0.1	0.136
1	0.127	0.123	0.142	0.157	0.153	0.17	0.134	0.128	0.129	0.123	0.16	0.128	0.185	0.126	0.181
2.5	0.304	0.284	0.314	0.326	0.379	0.368	0.324	0.268	0.257	0.244	0.29	0.263	0.318	0.239	0.348
5	0.473	0.461	0.457	0.675	0.67	0.701	0.532	0.519	0.527	0.522	0.67	0.523	0.489	0.47	0.615
7.5	0.503	0.502	0.489	0.78	0.776	0.788	0.653	0.71	0.702	0.695	0.779	0.676	0.627	0.674	0.736
10	0.491	0.511	0.499	0.846	0.858	0.859	0.775	0.805	0.802	0.787	0.847	0.776	0.699	0.776	0.787
12.5	0.469	0.487	0.487	0.893	0.901	0.895	0.848	0.863	0.863	0.846	0.889	0.845	0.735	0.84	0.82
15	0.449	0.466	0.467	0.935	0.946	0.932	0.85	0.904	0.905	0.888	0.925	0.905	0.792	0.907	0.859
17.5	0.437	0.452	0.45	0.947	0.962	0.949	0.841	0.933	0.926	0.902	0.941	0.937	0.831	0.974	0.888
20	0.433	0.449	0.441	0.961	0.984	0.972	0.817	0.951	0.93	0.916	0.96	0.96	0.857	1.045	0.904
22.5	0.439	0.454	0.445	0.983	1.017	1.005	0.809	0.965	0.919	0.923	0.989	0.978	0.877	1.104	0.908
25	0.458	0.477	0.467	1.007	1.051	1.037	0.778	0.945	0.888	0.893	1.022	0.95	0.882	1.123	0.878
PrhaBAD
Hours	BCD-low induced			BCD-low uninduced			BCD-high induced			BCD-high uninduced			control
0.25	0.107	0.104	0.11	0.108	0.105	0.104	0.107	0.11	0.112	0.106	0.105	0.107	0.155	0.126	0.146
1	0.166	0.169	0.144	0.13	0.147	0.141	0.155	0.201	0.156	0.136	0.146	0.204	0.269	0.266	0.247
2.5	0.381	0.365	0.293	0.274	0.3	0.42	0.341	0.442	0.358	0.274	0.334	0.483	0.569	0.498	0.372
5	0.744	0.749	0.745	0.719	0.733	0.738	0.722	0.722	0.719	0.75	0.739	0.755	0.836	0.881	0.809
7.5	0.829	0.834	0.818	0.813	0.818	0.838	0.803	0.832	0.812	0.841	0.855	0.857	1.038	1.11	1.004
10	0.839	0.841	0.839	0.862	0.871	0.875	0.851	0.856	0.842	0.879	0.879	0.899	1.087	1.172	1.098
12.5	0.851	0.854	0.851	0.891	0.911	0.913	0.856	0.869	0.861	0.919	0.918	0.936	1.13	1.215	1.143
15	0.89	0.886	0.884	0.933	0.951	0.958	0.88	0.897	0.89	0.965	0.962	0.983	1.172	1.271	1.186
17.5	0.919	0.916	0.916	0.965	0.983	0.994	0.902	0.925	0.915	1.006	0.994	1.02	1.209	1.322	1.223
20	0.945	0.93	0.93	0.992	1.004	1.019	0.919	0.939	0.935	1.035	1.017	1.042	1.242	1.357	1.254
22.5	0.961	0.947	0.946	1.02	1.031	1.045	0.953	0.954	0.957	1.066	1.046	1.072	1.277	1.39	1.287
25	0.972	0.961	0.957	1.051	1.063	1.075	0.972	0.968	0.973	1.101	1.078	1.108	1.311	1.424	1.321

## Sheet: Figure5C-E
	Figure 5C								Figure 5D					Figure 5E
locus	CFU / µg Intergenic Integration			CFU / µg KEIO collection				locus	CFU / mL recovery culture SEGA Integration				locus	Percent Green			Percent Red
rsmG-atpI	5	15	15	740	1965	270		rsmG-atpI	452000	4800000	2200000		rsmG-atpI	93.4	92.3	64.7	6.6	7.7	35.3
glmS-pstS	15	100	90					glmS-pstS	2904000	4400000	400000		glmS-pstS	98	86.3	66.7	2	13.7	33.3
hupA	5	0	5	1075	1910	945		hupA	665000	100000	500000		hupA	97.2	100	71.4	2.8	0	28.6
yagF	130	155	65	1145	1185	705		yagF	2145000	900000	2300000		yagF	99.7	90	92	0.3	10	8
ykgH	10	5	5	25	295	15		ykgH	1651000	3900000	2500000		ykgH	98.7	95.1	96.2	1.3	4.9	3.8
lacZ	25	85	5	345	1095	140		lacZ	1504000	4500000	4300000		lacZ	75.2	97.8	97.7	24.8	2.2	2.3
recA	30	15	15	0	0	0		recA	2925000	1700000	500000		recA	99.5	100	83.3	0.5	0	16.7
atoB	680	315	385	290	685	65		atoB	1130000	900000	500000		atoB	96.4	90	83.3	3.6	10	16.7
ycbX	0	15	20	45	1730	55		ycbX	0	0	200000		ycbX	0	0	2.3	100	100	97.7
wbbL	10	5	5	490	1215	145		wbbL	0	600000	200000		wbbL	0	17.1	50	100	82.9	50
tam	5	85	5	160	340	50		tam	2850000	3800000	200000		tam	99.1	95	3.9	0.9	5	96.1

## Sheet: Figure5F-G
		C2: high (3F)			C2: low (3G)
Locus	Distance to ori [Mbp]	GFP/OD			GFP/OD
rsmG-atpI	0.002686	498.7	499	494.8	172.6	177.6	174.7
glmS-pstS	0.013904	498.9	509.8	510.2	180.7	181.8	185.7
hupA	0.274538	453	456.8	448.4	104.4	73.5	69.4
yagF	0.99911	457.8	477.8	424.8	123.4	132.2	118.1
ykgH	1.04061	229.5	227.5	230.5	83.4	82.7	84.4
lacZ	1.07914	590.6	576	575.4	140.5	149.1	147.8
recA	1.1031	453.5	458.7	460.1	145.3	158.7	144.6
atoB	1.59834	362.8	357.2	357.4	98.2	99.5	98.4
ycbX	1.7224	331.6	331.8	328.3	108.7	103.5	111.9
wbbL	1.8228	213.3	211.7	208.4	84.8	84.5	84.8
tam	2.3184	348.7	331.8	330.9	92.4	93.2	98
MG1655 wild type		6.4	6	5.8

## Sheet: Figure5H
Locus	Fold change C2:high / C2:low	Fold change (C2:high) (GFP/OD)/(GFP/OD)[wbbL]	Fold change (C2:low) (GFP/OD)/(GFP/OD)[wbbL]
rsmG-atpI	2.8	2.4	2.1
glmS-pstS	2.8	2.4	2.2
hupA	5.5	2.1	1
yagF	3.6	2.1	2.5
ykgH	2.7	1.1	1
lacZ	4	2.8	1.7
recA	3.1	2.2	1.8
atoB	3.6	1.7	1.2
ycbX	3.1	1.6	1.3
wbbL	2.5	1	1
tam	3.6	1.6	1.1
Median	3.1	2.1	1.3

## Sheet: Supplementary Figure 5
Inducer	PSal-BCD-high (Marionette)			NahR-PSal-BCD-high (MG1655)			Inducer	PTet-BCD-high (Marionette)			TetR-PTet-BCD-high (MG1655)			J23100-BCD-high					Parameters: Fitted dose response curve
sodium salicylate [µM]							aTc [µM]												PSal-BCD-high (Marionette)	NahR-PSal-BCD-high (MG1655)	TetR-PTet-BCD-high (MG1655)
0	21.84	36.27	32.19	23.72	23.31	27.44	0	24.36	27.77	26	35.75	34.17	37	940.81	984.03	1085.7		Vmax	614	1642	911.7
2	32.17	34.63	31.12	34.81	30.08	31.34	0.0001	31.69	35.45	29.62	38.77	33.76	48.48					h	1.69	1.501	1.173
5	88.11	102.1	79.61	264.03	309.51	310.11	0.001	30.18	36.95	33.63	38.28	50.03	61.57					Khalf	24.96	20.03	0.03576
10	112.79	119.06	108.55	381.18	415.21	413.88	0.002	16.34	30.8	26.25	57.12	49.3	74.95
20	189.97	209.97	211.37	727.82	729.86	746.47	0.005	21.17	34.95	31.43	55.82	80.34	126.36
50	493.84	527.56	517.38	1418.67	1419.77	1451.59	0.01	30.13	28.62	28.85	73.26	167.69	259.69
100	545.54	576.68	540.41	1458.99	1487.79	1475.07	0.02	27.41	29.25	26.96	131.96	327.1	422.2
200	576.48	606.67	573.45	1529.14	1538.17	1574.85	0.05	71.66	83.46	60.19	371.52	545.08	602.37
500	587.9	610.54	586	1589.76	1726.97	1615.21	0.1				801.85	763.66	782.73
1000	593.92	647.19	594.31	1596.48	1652.94	1641.22	0.2				781.5	744.76	760.84
2000	618.69	656.46	604.33	1627.19	1669.22	1652.92

[truncated: 3 more sheets: Supplementary Figure 11, Supplementary Figure 12, uncropped gel pictures]
